# Supplementary material for: Hypergraph models of biological networks to identify genes critical to pathogenic viral response
Source: BMC Bioinformatics. 2021 May 29;22:287. doi: 10.1186/s12859-021-04197-2 (PMC8164482; doi:10.1186/s12859-021-04197-2)
Supplement: Supplementary file 1 — Additional file 1. This Microsoft Excel file contains the ranked lists of genes that were compared in Figure 4. Each ranked list is in its own sheet in the Excel file: hypergraph betweenness (average s-betweenness centrality for 1 ≤ s ≤ 50 is in one sheet), hypergraph closeness (average harmonic s-closeness centrality for 1 ≤ s ≤ 50 is in another sheet), hyperedge size, CLR degree, CLR betweenness, CLR closeness, and average fold change. The ranked lists are of different length because some genes were not included in the hypergraph or graph based on the (hyper)graph construction criteria. [file 12859_2021_4197_MOESM1_ESM.xlsx]

## Sheet: Hypergraph betweenness
ATF3	0.00239333
IFIT1	0.00236077
USP18	0.00113158
IFIT2	0.00104326
RSAD2	0.00103911
IL6	0.00100509
ZZZ3	0.00100201
ISG15	0.000855037
TNFAIP3	0.000805127
OAS2	0.000784177
IFI44	0.000637766
PARP9	0.000603252
MX1	0.00057361
CXCL10	0.000531808
ZBP1	0.000520676
CXCL2	0.000518453
IFIT3	0.000496434
MX2	0.000490792
SLC7A5	0.000430618
CXCL5	0.000415681
CXCL1	0.000372336
RTP4	0.00035934
TNFRSF12A	0.000325111
MYC	0.000323777
EGR1	0.000306828
BATF2	0.00028599
IGFBP3	0.000257894
TUBA1C	0.000257078
JUN	0.000249947
IFIH1	0.000247367
GDF15	0.000233478
EPHX1	0.000230756
CH25H	0.000230148
DUSP1	0.000223165
IRF7	0.000217824
JUP	0.000211874
CYBA	0.000202373
CDK5R2	0.000201391
CCL2	0.000200338
FOS	0.000199653
EGR2	0.000196807
MXD1	0.00019008
IER3	0.000188215
BST2	0.000185193
DDX58	0.000181397
GBP4	0.000179875
SNAI1	0.000173717
ADM	0.0001723
LGALS3BP	0.000171514
CD69	0.000170886
FAP	0.000169941
ZC3H12A	0.000167174
BNIP3L	0.000166379
NFKBIE	0.000165203
FMO1	0.000164231
GBP2	0.000160769
NUAK2	0.000158727
AOC3	0.000156148
IL15RA	0.000155055
KLF6	0.00015377
KIF20A	0.000145628
NCOA7	0.000142307
NAPSA	0.000141951
MAFB	0.00014039
HSPA1A	0.000139877
GBP1	0.000138225
TNFSF10	0.000135606
ISG20	0.000133847
CD274	0.000126746
FLNA	0.00012646
CYR61	0.000125153
PMAIP1	0.000124882
THBS1	0.000124004
NFKBIA	0.000123919
SAA2	0.000123417
ANGPTL4	0.00012282
IFITM3	0.000122284
FHL2	0.000122094
PLAC8	0.000121978
IFNB1	0.000117585
CXCL9	0.000116073
FGF2	0.000114417
SAMD9L	0.000114338
SERPINE1	0.000112866
SAMHD1	0.00011184
DUSP2	0.000110563
HSPA8	0.000107625
OGFR	0.000106288
RNASE4	0.000106237
LASP1	0.000105356
OAS3	0.000104881
NR4A1	0.000104462
BTG1	0.000103785
IFITM1	0.00010093
SOCS3	0.00010035
GRN	0.00010032
SOCS1	9.91045e-05
PTX3	9.69367e-05
LST1	9.67468e-05
PHF11	9.61754e-05
PGM5	9.6046e-05
CXCL11	9.57593e-05
SLC3A2	9.43966e-05
ACTG1	9.3935e-05
IL11	9.37218e-05
MAFF	9.36269e-05
CFB	9.35797e-05
ARRDC3	9.32423e-05
TGFBI	9.22142e-05
ZFP36	9.20023e-05
CEL	9.16398e-05
RELB	9.08944e-05
SYNE1	9.08573e-05
YKT6	8.95168e-05
GEM	8.85024e-05
COL23A1	8.78117e-05
EIF5	8.59506e-05
CTGF	8.58923e-05
FOSB	8.57377e-05
CTSD	8.55341e-05
RGS16	8.5456e-05
INHBA	8.49157e-05
IER5L	8.44847e-05
FCER1G	8.43028e-05
ARID5A	8.39129e-05
COL11A2	8.36969e-05
MMP13	8.31461e-05
KLRC1	8.28399e-05
EIF4G2	8.27966e-05
LAMP3	8.24942e-05
KIF22	8.22364e-05
TIMP3	8.21272e-05
ATP1A3	8.18232e-05
CD86	8.15448e-05
AHR	8.13049e-05
HRASLS5	8.01725e-05
RND3	7.94926e-05
LILRB4	7.91345e-05
PTGER4	7.89356e-05
UBD	7.87677e-05
BCL3	7.8729e-05
CREB5	7.83924e-05
MMP25	7.80883e-05
ANKRD1	7.72887e-05
REPS2	7.72691e-05
LENG8	7.65204e-05
SP110	7.51123e-05
INADL	7.50689e-05
STAT1	7.4358e-05
AHNAK	7.43366e-05
IL12RB1	7.35873e-05
CCL5	7.34509e-05
ABL2	7.32187e-05
PPA1	7.27269e-05
IL4I1	7.25254e-05
GBP5	7.24429e-05
TGM2	7.23575e-05
SLC25A25	7.22778e-05
ICAM4	7.1904e-05
KLF10	7.17249e-05
FBXL8	7.16411e-05
NR1D1	7.141e-05
SAA1	7.11234e-05
VCL	6.99979e-05
C1S	6.98869e-05
ZC3HAV1	6.84565e-05
CPEB2	6.77251e-05
SEMA5B	6.73995e-05
SPRY2	6.69156e-05
FOXM1	6.6103e-05
GBP3	6.56154e-05
HP	6.56102e-05
GNAO1	6.52904e-05
SEPP1	6.50605e-05
CFL1	6.49424e-05
DAXX	6.49106e-05
MKI67	6.49065e-05
HUWE1	6.47785e-05
EFNA2	6.44891e-05
EIF2AK2	6.42642e-05
TNFRSF9	6.42489e-05
PNMA1	6.41543e-05
HIF3A	6.38895e-05
ITGB5	6.37881e-05
LTBP4	6.3765e-05
PAK4	6.2783e-05
B4GALT5	6.22843e-05
CCNL1	6.22428e-05
HBEGF	6.21586e-05
GADD45G	6.19055e-05
SH2D5	6.15239e-05
RSL1D1	6.14662e-05
WTAP	6.08766e-05
TRIP13	6.04457e-05
TTLL6	6.00038e-05
ALDH6A1	5.97784e-05
AAK1	5.94676e-05
KIFC3	5.90881e-05
PRSS36	5.88656e-05
SYNGR4	5.88025e-05
NID1	5.84875e-05
SOX13	5.84242e-05
ITGA3	5.81301e-05
PARP14	5.7738e-05
MME	5.76016e-05
AREG	5.69653e-05
ACTN4	5.6482e-05
TXNIP	5.62201e-05
GADD45A	5.52159e-05
DDB1	5.51708e-05
TNF	5.49068e-05
EPSTI1	5.3957e-05
GJA4	5.39073e-05
IFI35	5.3798e-05
EFCAB4A	5.36567e-05
EDN1	5.3574e-05
SH3BP2	5.33938e-05
STAT2	5.32076e-05
FLNB	5.22009e-05
DYNC1H1	5.2118e-05
PDCD1	5.18988e-05
GABRP	5.10254e-05
GTPBP6	5.08718e-05
HMGB1	5.07969e-05
CDCA3	5.07643e-05
CCL20	5.06912e-05
HSPB9	5.03903e-05
RASD1	5.01688e-05
ASPM	5.00918e-05
DAGLA	4.98549e-05
B2M	4.9636e-05
NPEPPS	4.95305e-05
ASCC3	4.87882e-05
SP100	4.85619e-05
E2F7	4.85595e-05
GLS	4.8539e-05
TRIM15	4.84628e-05
ST14	4.84334e-05
RHOB	4.80199e-05
EYA1	4.78969e-05
SLC38A2	4.78366e-05
KCNC3	4.77863e-05
TAP1	4.7269e-05
TGIF1	4.71716e-05
SYNE2	4.67371e-05
BATF	4.66796e-05
ICAM1	4.66506e-05
C3	4.66102e-05
ERRFI1	4.62633e-05
TREX1	4.61174e-05
BIRC3	4.57882e-05
TIMP2	4.57209e-05
TOP2A	4.5504e-05
PLK1	4.5498e-05
CXCL12	4.52824e-05
CLK1	4.52812e-05
MCM5	4.52742e-05
PLK3	4.49088e-05
CGNL1	4.48561e-05
FRMD6	4.47687e-05
P4HB	4.4451e-05
GSG1	4.43654e-05
TIMP1	4.42607e-05
PARP4	4.40489e-05
PSMD10	4.37693e-05
HCLS1	4.34121e-05
TRIM21	4.33167e-05
DUSP6	4.31481e-05
DNAJB1	4.31224e-05
PTRF	4.30937e-05
NDC80	4.30178e-05
GAPDH	4.29435e-05
TSC22D2	4.27237e-05
PSMB8	4.27165e-05
TBC1D10A	4.26799e-05
PFN2	4.25977e-05
TRIB3	4.2431e-05
DUSP16	4.22346e-05
LGALS9	4.18645e-05
CENPE	4.14889e-05
IFNA4	4.14684e-05
AMOTL2	4.14268e-05
SLC2A6	4.13836e-05
NFIL3	4.11426e-05
NOTCH3	4.11207e-05
SGIP1	4.11195e-05
LAMA3	4.09833e-05
FEN1	4.07288e-05
GATA4	4.04742e-05
KRT14	4.04507e-05
CPNE1	4.02066e-05
FTMT	4.01481e-05
PPP1R10	3.99987e-05
NMRAL1	3.99268e-05
LMNA	3.98354e-05
PLAUR	3.98043e-05
TRAF1	3.95832e-05
GRB7	3.9511e-05
OTOF	3.93933e-05
PCMTD1	3.93776e-05
ODF2L	3.93352e-05
DDIT3	3.92821e-05
SLC15A3	3.92698e-05
FLRT3	3.90774e-05
ABCA3	3.90002e-05
SNX21	3.89909e-05
UQCRB	3.89846e-05
FOLR2	3.86743e-05
LAT2	3.85436e-05
HDGF	3.85161e-05
BTF3	3.83631e-05
PPAP2B	3.82547e-05
AMICA1	3.80992e-05
VWF	3.80888e-05
BCL2L11	3.80502e-05
DDX21	3.77269e-05
XDH	3.76281e-05
MAD2L1	3.72325e-05
NPM1	3.70238e-05
DHRS9	3.68096e-05
NDUFC2	3.65689e-05
FOXD4	3.64022e-05
NMI	3.62341e-05
JMJD1C	3.622e-05
TRIM69	3.61874e-05
LDHA	3.61433e-05
CDR2	3.59154e-05
HDAC9	3.57093e-05
SPINT1	3.56277e-05
CCRN4L	3.56257e-05
CDCA5	3.56061e-05
FRYL	3.55228e-05
ATP1A1	3.55193e-05
RAC2	3.55127e-05
DAG1	3.54875e-05
POLM	3.54808e-05
ILDR1	3.5431e-05
AGER	3.53201e-05
PSAT1	3.51424e-05
MLKL	3.49542e-05
FBXL20	3.49503e-05
PLEKHG3	3.49254e-05
SORD	3.48423e-05
TAPBP	3.45053e-05
CD300A	3.42604e-05
CDC20	3.42066e-05
RRM2	3.41178e-05
CD8A	3.39037e-05
PYGM	3.38875e-05
MSX1	3.38156e-05
PDK4	3.37162e-05
TUBB6	3.35935e-05
PLK2	3.31974e-05
OVOL1	3.30815e-05
BANF1	3.30045e-05
LAG3	3.28959e-05
UNC93B1	3.27163e-05
NCKAP1	3.26832e-05
ZBTB43	3.26735e-05
SLAMF9	3.25761e-05
CAT	3.24763e-05
LAT	3.23675e-05
KMO	3.21985e-05
SLC6A8	3.21875e-05
GPR171	3.21313e-05
COPE	3.20148e-05
RPL29	3.19532e-05
GZMB	3.18869e-05
KLF4	3.17981e-05
WIPI2	3.17549e-05
MS4A7	3.16588e-05
ZDHHC7	3.15535e-05
MYH14	3.14967e-05
YRDC	3.14019e-05
PTGS2	3.1221e-05
ACTG2	3.1176e-05
B4GALT7	3.10927e-05
CASP4	3.10702e-05
HIST1H4D	3.09702e-05
DUSP10	3.09611e-05
UHRF1	3.09186e-05
FOSL1	3.07367e-05
DHCR24	3.06693e-05
ACTA1	3.0599e-05
TCF23	3.05489e-05
ITGAM	3.054e-05
ITGB4	3.04882e-05
ARVCF	3.04613e-05
MAP3K8	3.01321e-05
FBXO17	3.01305e-05
TACC3	3.01035e-05
ANLN	2.98574e-05
FGFR4	2.95119e-05
SLPI	2.9505e-05
BPNT1	2.95049e-05
DCTN1	2.94223e-05
CASP1	2.92448e-05
SCN3A	2.91571e-05
TMEM40	2.91367e-05
SCT	2.91106e-05
LCN2	2.9098e-05
APPL2	2.87427e-05
SORT1	2.86094e-05
FLOT2	2.86082e-05
PSMB9	2.84995e-05
IL18BP	2.84434e-05
FGF8	2.83424e-05
VCAN	2.8302e-05
COX6B2	2.82673e-05
ANXA2	2.8189e-05
RBM43	2.80797e-05
APOL6	2.80761e-05
PLA1A	2.80115e-05
C2	2.7907e-05
CRYAB	2.78474e-05
ARRDC4	2.77626e-05
MBP	2.77618e-05
PGF	2.7625e-05
MAP2K1	2.7567e-05
CLIC1	2.74412e-05
DST	2.72074e-05
MYH9	2.71222e-05
GPR84	2.71219e-05
SLC27A2	2.7064e-05
IRAK2	2.7058e-05
CHAC1	2.68768e-05
DHX37	2.68678e-05
CALM2	2.68176e-05
LAMB2	2.6792e-05
SLC30A7	2.67676e-05
DDIT4	2.6634e-05
RASGRP2	2.63872e-05
FHL1	2.6311e-05
TIPARP	2.60367e-05
F13A1	2.59543e-05
IL18RAP	2.59452e-05
ZBED4	2.58718e-05
TCAP	2.57947e-05
TBC1D22B	2.56797e-05
PLTP	2.56634e-05
WDFY1	2.55234e-05
SH3BGRL	2.54615e-05
PTAFR	2.54289e-05
TTK	2.53945e-05
PJA2	2.53334e-05
PDCD4	2.53002e-05
ACO1	2.52433e-05
PRM1	2.52248e-05
CPT1C	2.51505e-05
MEFV	2.50984e-05
GATM	2.50912e-05
NDRG2	2.50731e-05
CCR1	2.49911e-05
SPRR1A	2.4982e-05
CHST3	2.49448e-05
TUBB3	2.49239e-05
TOR3A	2.46759e-05
COL4A4	2.46629e-05
HSP90AA1	2.44045e-05
PTMA	2.41946e-05
GUCY1A3	2.41905e-05
CCL4	2.41899e-05
ZEB1	2.41796e-05
PML	2.40669e-05
RUNX1	2.40425e-05
GPX4	2.39909e-05
SERPING1	2.38814e-05
TNS1	2.38342e-05
PNPT1	2.37671e-05
OGT	2.37535e-05
CPEB4	2.37524e-05
ASF1B	2.37505e-05
PTCH2	2.3726e-05
BSG	2.37233e-05
AKAP12	2.3693e-05
IRF1	2.36552e-05
AURKB	2.35966e-05
CCNB2	2.3335e-05
PRIM1	2.32956e-05
APLP2	2.32404e-05
HSP90AB1	2.32169e-05
MESP1	2.31618e-05
CHD2	2.31118e-05
SKIL	2.30406e-05
RAD51AP1	2.29523e-05
NR4A3	2.29212e-05
THADA	2.27982e-05
PRIMA1	2.27975e-05
KRT17	2.2748e-05
DPYSL5	2.27246e-05
KRT23	2.27115e-05
CENPF	2.26954e-05
F3	2.26204e-05
GADD45B	2.25252e-05
ANKRD10	2.24677e-05
VSIG1	2.24619e-05
TPX2	2.24605e-05
AURKA	2.24384e-05
RRAD	2.23463e-05
PCF11	2.23267e-05
PAPPA	2.23207e-05
CHAF1A	2.22494e-05
MAGED1	2.22343e-05
ATP2A1	2.22264e-05
UBE2C	2.22042e-05
ANKRD11	2.22004e-05
TRIB1	2.2162e-05
LTBP3	2.21487e-05
CD9	2.21164e-05
FGFR3	2.20599e-05
BBC3	2.20296e-05
SYTL3	2.20076e-05
MARCKSL1	2.19109e-05
TBXA2R	2.19005e-05
LTBP1	2.18938e-05
PCGF5	2.18585e-05
MUC1	2.18469e-05
CFTR	2.18254e-05
CBX7	2.16871e-05
TBX21	2.16813e-05
MMP19	2.1657e-05
HIST1H1B	2.16428e-05
ID3	2.15372e-05
IL1R2	2.1525e-05
FST	2.14942e-05
GABARAP	2.14878e-05
MAOB	2.14407e-05
ABTB2	2.13073e-05
DOPEY1	2.12947e-05
LANCL1	2.12814e-05
GABRA3	2.11962e-05
CALM1	2.1193e-05
TMEM87A	2.11389e-05
SLFN5	2.11192e-05
NTRK3	2.11163e-05
G0S2	2.11024e-05
HDLBP	2.09895e-05
S100A9	2.09889e-05
PLXNB2	2.09436e-05
CLU	2.09316e-05
BLCAP	2.08857e-05
PARP12	2.08691e-05
MPDU1	2.08032e-05
PTK2B	2.08031e-05
ERBB2IP	2.07985e-05
STMN1	2.07718e-05
TACSTD2	2.06653e-05
ARHGEF15	2.06171e-05
RGS11	2.05852e-05
DARC	2.05367e-05
TLR3	2.0477e-05
SPC25	2.04034e-05
DOK3	2.0377e-05
DUSP8	2.03725e-05
TMBIM1	2.03585e-05
VTCN1	2.03369e-05
SEC14L4	2.02013e-05
TNFAIP8L1	2.01887e-05
NPR2	2.01724e-05
AMOT	2.01234e-05
FXYD3	2.00574e-05
MGLL	2.00465e-05
SPAG5	2.00364e-05
PRDM1	1.99951e-05
MTX1	1.99763e-05
RASSF4	1.99749e-05
SPARC	1.98958e-05
CEACAM20	1.98854e-05
GNAS	1.9801e-05
INHBB	1.97898e-05
PPP1R3B	1.97815e-05
CYP1A1	1.97592e-05
CITED2	1.97572e-05
PIM3	1.96732e-05
PYGB	1.9597e-05
PHB2	1.95851e-05
WFIKKN2	1.95518e-05
MMP17	1.94751e-05
RAB37	1.94416e-05
PNRC1	1.94152e-05
EREG	1.9414e-05
NPL	1.93316e-05
CSF2	1.93276e-05
KRT83	1.93159e-05
VEGFA	1.92576e-05
KNG1	1.91926e-05
SERPINE2	1.9161e-05
SET	1.9157e-05
RRP12	1.91506e-05
SMCHD1	1.91364e-05
TMOD4	1.90595e-05
CD14	1.90475e-05
PITX3	1.89854e-05
FCGR2B	1.89613e-05
HMOX1	1.88485e-05
IER2	1.8809e-05
MAFG	1.8634e-05
FKBP1A	1.85771e-05
ETV5	1.85651e-05
TNXB	1.85346e-05
DSP	1.8508e-05
ANP32A	1.84454e-05
PHGDH	1.84158e-05
GZMM	1.83906e-05
RAB25	1.83828e-05
FSTL3	1.83579e-05
IL1A	1.83557e-05
HCN2	1.83324e-05
BAG3	1.83177e-05
E2F8	1.82953e-05
BIRC5	1.82699e-05
HAS2	1.82671e-05
TUBA1A	1.82443e-05
IDH1	1.82398e-05
LILRB3	1.82075e-05
ODC1	1.82071e-05
EGFL8	1.81859e-05
IL1RN	1.81845e-05
CD38	1.81368e-05
EEF2	1.80723e-05
ILK	1.8041e-05
ZAN	1.79025e-05
TLE1	1.79014e-05
ZMIZ1	1.78886e-05
FIGNL1	1.7842e-05
HELLS	1.77673e-05
C3AR1	1.77409e-05
ITGB1	1.77157e-05
UBAP2L	1.76772e-05
LAIR1	1.76608e-05
GGT1	1.76566e-05
ACBD5	1.76307e-05
TMEM158	1.76238e-05
FFAR2	1.75993e-05
CCR7	1.75873e-05
KALRN	1.75244e-05
TBX3	1.75092e-05
ID4	1.75033e-05
HERC2	1.74575e-05
VAMP2	1.74023e-05
ACTN1	1.73979e-05
MTTP	1.73928e-05
MTHFD2	1.73751e-05
DDR1	1.73661e-05
SMC2	1.73502e-05
TG	1.73469e-05
PLEKHB1	1.7271e-05
PPRC1	1.72628e-05
SLC25A33	1.7216e-05
HKDC1	1.71283e-05
KLHL24	1.71156e-05
S100A14	1.70402e-05
THSD7A	1.70318e-05
KRTAP3-1	1.70228e-05
TRIM25	1.70043e-05
DPYSL2	1.70033e-05
FUS	1.70009e-05
MCM2	1.69976e-05
EEF1A1	1.6985e-05
CLDN2	1.69373e-05
GCLM	1.68865e-05
MCM10	1.67739e-05
APP	1.67553e-05
DDX5	1.67148e-05
ECT2	1.66822e-05
C4B	1.66795e-05
ASS1	1.66672e-05
UNG	1.66628e-05
PDLIM1	1.66619e-05
GLB1L	1.66467e-05
PLA2G7	1.66428e-05
MAP2K3	1.66269e-05
HS3ST1	1.66259e-05
HMGA1	1.66004e-05
IRS1	1.65726e-05
STAB2	1.65634e-05
ANKRA2	1.64979e-05
FYB	1.64885e-05
HRH2	1.64695e-05
PSD4	1.64481e-05
MCAM	1.64292e-05
PRRG4	1.64201e-05
PROS1	1.63885e-05
GSN	1.63876e-05
PER2	1.63681e-05
ELF3	1.63596e-05
GPRC5A	1.63463e-05
APOBEC1	1.63453e-05
SLC45A3	1.62816e-05
CCDC9	1.626e-05
PRKDC	1.62036e-05
RASGRP3	1.61677e-05
SETDB2	1.61582e-05
FHL3	1.61499e-05
ACTB	1.61406e-05
FOSL2	1.61383e-05
PXMP4	1.59923e-05
ANKRD37	1.59906e-05
EIF4A2	1.59402e-05
GALNT2	1.58061e-05
ITGA2	1.58037e-05
KLHL25	1.57941e-05
SYNPO	1.57762e-05
H3F3B	1.5776e-05
PFKFB3	1.57753e-05
CDKN2AIP	1.57638e-05
IGFBP4	1.57331e-05
ABI3BP	1.57278e-05
NGRN	1.56529e-05
PDCD6IP	1.5634e-05
FZD7	1.5625e-05
CLSTN3	1.56175e-05
GCH1	1.55979e-05
GPNMB	1.55202e-05
NRG1	1.5516e-05
PLA2G1B	1.54856e-05
PBK	1.54504e-05
EDNRA	1.54473e-05
SLC2A1	1.54201e-05
ST3GAL1	1.54133e-05
PALMD	1.53691e-05
EXO1	1.53659e-05
RASA1	1.53604e-05
SELPLG	1.53143e-05
CHTF18	1.53118e-05
GSTM3	1.53064e-05
NEDD9	1.52694e-05
PSMD3	1.52584e-05
DNAJA4	1.52395e-05
ANGPT2	1.52115e-05
F7	1.52082e-05
ATP5B	1.51947e-05
RAD54L	1.51735e-05
CYP1B1	1.51675e-05
BEX2	1.51261e-05
HRG	1.50977e-05
NDRG1	1.5084e-05
SLC16A3	1.5069e-05
SLC11A1	1.5062e-05
PTPRF	1.5047e-05
TNFAIP2	1.50224e-05
KCNH2	1.50169e-05
PPP1R9A	1.50103e-05
RPS14	1.49881e-05
EPHX2	1.49264e-05
MAPK8IP2	1.49229e-05
ADAMTS1	1.48898e-05
CASC4	1.48598e-05
PPIB	1.48213e-05
SMPD3	1.47974e-05
TNFAIP6	1.47898e-05
MRP63	1.47813e-05
STX3	1.47285e-05
SLAMF7	1.47145e-05
IGSF9	1.46858e-05
KCTD12	1.4683e-05
NPB	1.46665e-05
SPRY1	1.46598e-05
CHEK1	1.46219e-05
CALM3	1.45519e-05
NR1D2	1.45276e-05
PNKD	1.44229e-05
HADH	1.43631e-05
TNC	1.43379e-05
PLAU	1.43277e-05
LDB3	1.4317e-05
CCL19	1.43046e-05
PPP1R12B	1.42914e-05
VAV3	1.42153e-05
UBE2L6	1.42142e-05
CDCA7	1.4147e-05
SEPW1	1.41383e-05
GFRA4	1.41345e-05
TAGLN3	1.41212e-05
NRN1	1.40866e-05
KCNT1	1.40849e-05
ARL6IP6	1.40792e-05
TNFRSF10B	1.40579e-05
PLVAP	1.4051e-05
YBX1	1.40276e-05
FOXP1	1.40105e-05
EFNB2	1.39945e-05
KIF15	1.39893e-05
PBX1	1.39671e-05
ACSL4	1.3937e-05
LIFR	1.39361e-05
SLC38A4	1.39313e-05
HAP1	1.39299e-05
CAV1	1.39113e-05
HEY1	1.38985e-05
LY9	1.3885e-05
ACVR1C	1.38593e-05
TM4SF1	1.38366e-05
SAA4	1.38171e-05
ENO1	1.38059e-05
WSB1	1.38006e-05
TNFSF9	1.3796e-05
GPR65	1.37869e-05
H1FOO	1.37797e-05
CCNB1	1.37794e-05
SFT2D1	1.3775e-05
LTB	1.37594e-05
LAP3	1.37128e-05
DMBT1	1.3641e-05
SLC5A3	1.36098e-05
LRRC25	1.35792e-05
FADS1	1.35785e-05
YPEL3	1.35723e-05
HPCA	1.35383e-05
SERTAD1	1.35266e-05
SOX4	1.34671e-05
NUPL1	1.34474e-05
PCSK9	1.33977e-05
TBC1D1	1.33957e-05
SEMA7A	1.33866e-05
SHCBP1	1.33753e-05
LOX	1.33588e-05
ALOX12B	1.33491e-05
IL1B	1.33389e-05
HSH2D	1.32885e-05
NES	1.32452e-05
PDIA5	1.31522e-05
CD97	1.31254e-05
HBS1L	1.30935e-05
NR4A2	1.30874e-05
CMYA5	1.30818e-05
FASN	1.30799e-05
NFXL1	1.30234e-05
DAAM2	1.30172e-05
CENPK	1.2996e-05
PLP2	1.29946e-05
LY86	1.29943e-05
SPOCK2	1.29877e-05
HEPH	1.29619e-05
PLEKHA4	1.29289e-05
ATP2C1	1.28639e-05
HTR7	1.27703e-05
LEFTY1	1.27674e-05
CARD14	1.27562e-05
MOGAT1	1.27455e-05
EPAS1	1.27235e-05
CKB	1.27193e-05
IDUA	1.27046e-05
LYNX1	1.26925e-05
ASTN2	1.26877e-05
SLC39A7	1.26708e-05
MT3	1.26544e-05
SCN8A	1.26029e-05
F10	1.2579e-05
NTS	1.25774e-05
CCDC11	1.25772e-05
CECR2	1.25606e-05
SOD3	1.25536e-05
WFDC2	1.2543e-05
KCNN4	1.24927e-05
DHRS3	1.2462e-05
RSPRY1	1.2456e-05
CXCR3	1.24513e-05
RPS3	1.24387e-05
ARHGAP26	1.24264e-05
IER5	1.24205e-05
VAV1	1.23618e-05
BRF1	1.23479e-05
HSD17B11	1.23347e-05
EHD2	1.23252e-05
TK1	1.23199e-05
GSTM1	1.23124e-05
HIST2H2AC	1.22791e-05
F11R	1.22692e-05
FKBP5	1.22059e-05
BZW1	1.21952e-05
CDK5RAP3	1.21822e-05
ARID3B	1.21728e-05
CLIC5	1.21563e-05
TAGLN2	1.2156e-05
RAD51	1.21554e-05
PNPLA2	1.21436e-05
HACE1	1.21352e-05
CPA3	1.21097e-05
BTG2	1.21e-05
POU3F1	1.20879e-05
IGJ	1.20782e-05
NOMO1	1.20755e-05
NUDT8	1.20626e-05
NR5A1	1.20272e-05
LGI3	1.20063e-05
NCAPG2	1.20031e-05
BCAR1	1.1976e-05
DIO2	1.19652e-05
TSPAN12	1.19458e-05
MPG	1.19332e-05
CAPZA2	1.19248e-05
DIDO1	1.19061e-05
CCR5	1.18877e-05
ARMC7	1.18874e-05
ATXN2L	1.18864e-05
FOXN2	1.18828e-05
AGRN	1.18805e-05
ALDH2	1.18716e-05
AKAP13	1.1852e-05
SQSTM1	1.18496e-05
HEG1	1.18475e-05
STEAP1	1.18461e-05
LIG3	1.18294e-05
CHRDL1	1.18175e-05
SLC40A1	1.18158e-05
COL9A2	1.17966e-05
PCOLCE2	1.17266e-05
MADD	1.17156e-05
AIM1L	1.17144e-05
TRIM14	1.17057e-05
TDRD7	1.17029e-05
CDCA2	1.17029e-05
EFNA1	1.16858e-05
CENPI	1.16672e-05
TLN2	1.16645e-05
SLC39A10	1.16623e-05
ICMT	1.166e-05
TRAIP	1.16469e-05
GAL	1.16469e-05
ZC3H12C	1.1645e-05
DAB2	1.16361e-05
NEFH	1.16253e-05
RMND5A	1.15665e-05
HIST1H2AK	1.15501e-05
STIL	1.15388e-05
CKS1B	1.15245e-05
TROAP	1.14647e-05
PYCARD	1.1437e-05
RTN3	1.14119e-05
TENC1	1.13724e-05
RALGPS1	1.13479e-05
TFPI2	1.13305e-05
FZD2	1.13028e-05
SH3BP1	1.12944e-05
RHOC	1.12868e-05
NAV3	1.1271e-05
LPXN	1.12666e-05
CIITA	1.123e-05
MASTL	1.12187e-05
AGR2	1.12077e-05
NPDC1	1.11897e-05
PSD	1.1066e-05
TNS3	1.10631e-05
CSF1	1.10444e-05
UPK3A	1.10382e-05
ANKRD12	1.10234e-05
CIDEC	1.09917e-05
TSPAN15	1.09657e-05
MYCN	1.09585e-05
TPM1	1.09567e-05
ABCA1	1.09553e-05
KIF26B	1.09455e-05
CDCA8	1.09406e-05
CKS2	1.09105e-05
SMURF1	1.08867e-05
GINS1	1.08732e-05
OVOL2	1.08706e-05
MUC4	1.08506e-05
MUC6	1.08386e-05
DNAJB6	1.08357e-05
ST8SIA2	1.08317e-05
MXD3	1.08286e-05
ASPH	1.07916e-05
RBM3	1.07723e-05
SMTN	1.07639e-05
ALPK1	1.07522e-05
GPC3	1.06986e-05
REEP6	1.06983e-05
NUP214	1.06872e-05
CPOX	1.06678e-05
GABARAPL1	1.06589e-05
AHCYL1	1.06498e-05
PTGFRN	1.06463e-05
JPH3	1.06397e-05
FN1	1.06305e-05
COL1A1	1.05993e-05
SORL1	1.05483e-05
CKAP2	1.05469e-05
SBNO2	1.05122e-05
HEATR1	1.04771e-05
SPRY4	1.04687e-05
NIPSNAP1	1.04678e-05
CCNF	1.04366e-05
CFI	1.04355e-05
SOX18	1.04265e-05
WASF3	1.03887e-05
SLC16A6	1.03879e-05
SLC8A3	1.0374e-05
LAMC2	1.03702e-05
CD177	1.03678e-05
NFKB1	1.03332e-05
COL5A1	1.03309e-05
PROM2	1.03204e-05
FNDC3B	1.03021e-05
SLC39A14	1.02863e-05
LBH	1.02848e-05
ANXA3	1.02712e-05
HSPB8	1.02644e-05
ADAM32	1.02552e-05
SLC7A11	1.0254e-05
RLF	1.02473e-05
PHLDA2	1.02464e-05
KRT16	1.02407e-05
CCNL2	1.0229e-05
OTUD7B	1.02276e-05
GAS1	1.02089e-05
ALAS2	1.02045e-05
SOD2	1.01923e-05
ARL6IP1	1.01923e-05
USP32	1.01569e-05
STAT4	1.01453e-05
PCDH1	1.01387e-05
SUV39H2	1.01376e-05
SRP9	1.00835e-05
MCOLN2	1.00817e-05
CFH	1.0078e-05
PLSCR2	1.00484e-05
ZFHX2	1.00363e-05
ULK3	1.00348e-05
SMARCC1	1.00329e-05
C1RL	1.0009e-05
RAC1	9.99311e-06
MAF	9.96609e-06
HEXIM1	9.95701e-06
HERC1	9.9497e-06
ATP1B2	9.94845e-06
EIF2A	9.92496e-06
LMO7	9.91034e-06
NAT8L	9.90365e-06
PVR	9.89448e-06
PRKRIR	9.88393e-06
CCNYL1	9.8788e-06
LARP1	9.86382e-06
ITGA6	9.86044e-06
GTSE1	9.86019e-06
MRFAP1	9.85497e-06
CLDN19	9.84779e-06
LAMA5	9.83047e-06
INTS6	9.81133e-06
CAPG	9.78109e-06
ST6GAL1	9.7572e-06
ANKRD33	9.75465e-06
MCF2L	9.74405e-06
WDR33	9.73999e-06
NUP93	9.73235e-06
STEAP4	9.68453e-06
RIBC1	9.6809e-06
SLC4A1	9.661e-06
ARC	9.65268e-06
POLR2A	9.65074e-06
UPP1	9.64727e-06
MDH1B	9.63624e-06
ITIH4	9.63151e-06
ID2	9.62604e-06
ETS1	9.61545e-06
KLHDC2	9.61447e-06
SLC19A3	9.57397e-06
CLDN1	9.5722e-06
TMEM86B	9.5606e-06
SLCO4A1	9.54884e-06
CARD10	9.53582e-06
SOAT2	9.50789e-06
ADAMTS4	9.49138e-06
EIF5A2	9.47798e-06
CHM	9.47398e-06
FBLN1	9.47181e-06
EMP2	9.45802e-06
PSME1	9.45507e-06
PAX9	9.45385e-06
C1QA	9.44977e-06
SLC38A3	9.44946e-06
NEUROG3	9.43727e-06
PCBP1	9.43303e-06
MPEG1	9.43182e-06
CCL24	9.42477e-06
CHN2	9.42059e-06
LTA	9.41187e-06
NXT2	9.40365e-06
MEF2A	9.40165e-06
BRIP1	9.39604e-06
LOXL2	9.35633e-06
SPP1	9.34172e-06
THBS2	9.32411e-06
DHFR	9.30547e-06
LAMB3	9.30155e-06
PIK3R3	9.296e-06
HSD17B4	9.27347e-06
FOXC1	9.27054e-06
RASL10A	9.25572e-06
WNT1	9.242e-06
ALDH3A2	9.23814e-06
AVIL	9.2303e-06
EIF4ENIF1	9.22504e-06
HK2	9.19703e-06
BAIAP2	9.18305e-06
SLC25A20	9.18276e-06
CCNE1	9.18125e-06
ITPR3	9.14247e-06
SEC61A1	9.14055e-06
USP8	9.12613e-06
SLC25A22	9.11444e-06
TMEM171	9.09559e-06
DUOXA2	9.08625e-06
SMAD7	9.08271e-06
EPHB2	9.07172e-06
FBN2	9.06346e-06
AFG3L2	9.06197e-06
CDKN1A	9.05768e-06
GAST	9.048e-06
SFRP1	9.02466e-06
TNRC6C	9.01274e-06
LAMC1	9.00285e-06
ACADSB	8.9894e-06
SYNPO2	8.98615e-06
KLHL11	8.97735e-06
SLC2A12	8.96523e-06
PLAGL1	8.95975e-06
PLSCR4	8.95779e-06
PPBP	8.94933e-06
LGMN	8.94813e-06
EVI2A	8.93114e-06
TNFRSF4	8.92893e-06
EPM2AIP1	8.91384e-06
CDT1	8.91194e-06
PTGES3	8.91029e-06
CDKL5	8.87577e-06
SPSB1	8.85571e-06
SLC25A39	8.8513e-06
KBTBD8	8.84278e-06
CD300LG	8.84164e-06
HK1	8.83868e-06
PLCH2	8.80569e-06
PPM1G	8.80502e-06
FMO5	8.79501e-06
RAB5B	8.79319e-06
LTBP2	8.78797e-06
YWHAQ	8.78386e-06
ACVR1	8.7516e-06
IDH2	8.73191e-06
ATP5D	8.72197e-06
SESN2	8.71995e-06
SGSH	8.65726e-06
SUSD4	8.64601e-06
NXF3	8.63266e-06
HIST1H1T	8.62814e-06
STXBP2	8.59056e-06
USP22	8.57695e-06
TJP1	8.57585e-06
AKNA	8.56839e-06
MAPT	8.56642e-06
MCL1	8.56384e-06
TNNT2	8.54134e-06
TTC28	8.52758e-06
TLN1	8.51809e-06
INCENP	8.50408e-06
USP54	8.49794e-06
IGFBP7	8.4201e-06
HYDIN	8.39441e-06
TSPAN13	8.38799e-06
CHAF1B	8.38575e-06
MTHFR	8.38458e-06
FXYD5	8.35742e-06
RAB3A	8.34426e-06
SLCO4C1	8.34301e-06
RUNX3	8.33487e-06
CYP24A1	8.33356e-06
XRCC2	8.31787e-06
NEUROG1	8.31381e-06
TRAPPC6A	8.30644e-06
VPS13C	8.27873e-06
MPV17	8.26181e-06
POLE	8.25e-06
DIO3	8.24766e-06
GNB2L1	8.24264e-06
ADAR	8.2359e-06
DNASE1L3	8.22062e-06
HYAL3	8.21819e-06
CD44	8.20649e-06
JAK1	8.20208e-06
APC2	8.18178e-06
CDC42SE1	8.17477e-06
SCGB3A2	8.16519e-06
THRA	8.16026e-06
CCNA2	8.15874e-06
ETS2	8.1426e-06
SFT2D3	8.12861e-06
RAN	8.11558e-06
VEGFC	8.0955e-06
CX3CR1	8.07975e-06
CEBPB	8.07109e-06
CXCL16	8.057e-06
PCYOX1	8.02589e-06
CCDC117	8.01599e-06
GCNT2	8.00824e-06
PIPOX	8.00696e-06
RACGAP1	7.97465e-06
GGCX	7.96761e-06
RTN4RL2	7.96693e-06
VAT1	7.94743e-06
PMF1	7.93334e-06
EXTL1	7.91962e-06
FANCD2	7.91457e-06
OSBPL6	7.90817e-06
SUCLG1	7.90495e-06
SPON2	7.89858e-06
MYD88	7.89735e-06
TLE2	7.87146e-06
ZBTB20	7.87128e-06
SNCA	7.8636e-06
PHLDA1	7.86285e-06
SLIT2	7.861e-06
SPG21	7.85674e-06
NXPH4	7.84571e-06
CHRNA7	7.83603e-06
H2AFV	7.83263e-06
EHMT1	7.8141e-06
USP36	7.80142e-06
LDLR	7.78923e-06
TRIM26	7.78858e-06
PSMA4	7.78424e-06
NUDT21	7.78236e-06
SLC37A2	7.7656e-06
NEDD4L	7.75887e-06
BCL10	7.75004e-06
PDE4B	7.74394e-06
CTSA	7.73471e-06
PLEKHA7	7.73331e-06
CBX3	7.72511e-06
YOD1	7.72194e-06
GULP1	7.71963e-06
MNS1	7.7163e-06
FUT4	7.68857e-06
PROX1	7.68771e-06
MAG	7.68426e-06
IL7R	7.6756e-06
RRM1	7.66969e-06
GPM6A	7.6624e-06
DAPP1	7.66053e-06
MYO18A	7.65205e-06
KCNJ15	7.64944e-06
KCNMB1	7.63603e-06
VASH1	7.63529e-06
TFRC	7.62814e-06
MPST	7.62671e-06
TTLL4	7.6251e-06
SLC3A1	7.62059e-06
NEGR1	7.5958e-06
GPR124	7.56759e-06
MYO18B	7.55109e-06
EIF4G3	7.5509e-06
DPT	7.53923e-06
BAD	7.52506e-06
IRX3	7.52477e-06
MYO5C	7.4915e-06
FSTL4	7.47541e-06
MOV10	7.47435e-06
BRCA1	7.46162e-06
ALPK3	7.46065e-06
AASS	7.43461e-06
PRDX1	7.43058e-06
EBPL	7.42948e-06
STC2	7.41437e-06
RASAL2	7.40433e-06
BEX1	7.40064e-06
RETNLB	7.39633e-06
RGS2	7.37366e-06
CHORDC1	7.36061e-06
PSD3	7.35968e-06
ADRB2	7.34219e-06
HIGD2A	7.33209e-06
ACTA2	7.3307e-06
B3GNT7	7.32318e-06
PXDN	7.31733e-06
GATA2	7.31515e-06
NFKBIZ	7.30371e-06
RHOF	7.28526e-06
MGST3	7.2724e-06
TCP1	7.27127e-06
ZC3H11A	7.27009e-06
PTGFR	7.2673e-06
WISP1	7.2616e-06
HCST	7.25065e-06
BIRC2	7.2463e-06
CNBP	7.24606e-06
ARRDC2	7.2412e-06
FBXL5	7.23683e-06
SARDH	7.22659e-06
NKG7	7.21863e-06
PMP22	7.21483e-06
MB	7.20393e-06
KIF23	7.19292e-06
ELN	7.18881e-06
WHSC1L1	7.17433e-06
KRT85	7.16978e-06
RABGAP1	7.168e-06
ADAM8	7.16631e-06
SMG7	7.16466e-06
PTPRU	7.15192e-06
CABP4	7.14973e-06
PHACTR4	7.14897e-06
IL10RA	7.14053e-06
EIF4A1	7.14019e-06
SLC27A1	7.12818e-06
RAB26	7.1234e-06
SNRPE	7.1099e-06
SLC34A2	7.10871e-06
PAIP2B	7.10354e-06
GUK1	7.09829e-06
VPS37B	7.09483e-06
INSR	7.09169e-06
BMP2	7.06658e-06
WDR1	7.06196e-06
TPM2	7.05796e-06
RBPMS	7.05445e-06
IL12A	7.05091e-06
HK3	7.0477e-06
TNIP1	7.04447e-06
FANCA	7.04188e-06
FTHL17	7.03119e-06
OTUD4	7.02435e-06
THAP2	7.00178e-06
PIGY	6.97292e-06
SLC1A3	6.94116e-06
PSMA7	6.93997e-06
PROCR	6.93645e-06
GGN	6.91404e-06
H2AFJ	6.91011e-06
LHB	6.90986e-06
RIPK3	6.90621e-06
PIGN	6.9031e-06
PARD3	6.89829e-06
MATN2	6.89502e-06
SCN3B	6.88929e-06
GJC1	6.88339e-06
MET	6.88286e-06
FRMD5	6.87956e-06
NRP1	6.87115e-06
FJX1	6.86536e-06
PSMD13	6.86473e-06
EMX1	6.86211e-06
MATN4	6.8463e-06
ASB13	6.84007e-06
RPS26	6.82614e-06
ETF1	6.8032e-06
COL4A3	6.7962e-06
PTHLH	6.79052e-06
RAVER1	6.78048e-06
MREG	6.77204e-06
GPRASP1	6.77196e-06
BMP6	6.7706e-06
SLC35A2	6.76852e-06
RPS19	6.76252e-06
ITSN2	6.7613e-06
SERPINB2	6.74299e-06
TEK	6.73188e-06
SF3B2	6.70374e-06
NUPL2	6.70018e-06
ABLIM1	6.68967e-06
PPFIBP1	6.68381e-06
CST3	6.68173e-06
CPD	6.66435e-06
GLIPR1	6.65878e-06
LONRF3	6.65767e-06
AMN	6.64906e-06
COL12A1	6.64607e-06
ARPC1B	6.63293e-06
LRRC58	6.63225e-06
CD99	6.62322e-06
GANAB	6.62267e-06
CREG1	6.60154e-06
ADD3	6.59283e-06
MYL9	6.57773e-06
LDLRAD3	6.57582e-06
UBE2Q1	6.56705e-06
JAG1	6.56646e-06
SERF2	6.56466e-06
FAIM2	6.55333e-06
LXN	6.54653e-06
NOSTRIN	6.54533e-06
IFRD1	6.54421e-06
CDKN1C	6.52362e-06
STT3A	6.52108e-06
MICAL3	6.51165e-06
ITGA1	6.49453e-06
RAB11FIP5	6.49292e-06
DDX51	6.49178e-06
NOD2	6.47198e-06
RIPK2	6.46926e-06
GFPT2	6.46561e-06
CKAP5	6.4593e-06
MAL2	6.45346e-06
IL22RA2	6.44621e-06
SDCBP	6.42979e-06
CTNNB1	6.42027e-06
KRT15	6.41678e-06
NPR3	6.40775e-06
ARHGAP4	6.4e-06
PCLO	6.39982e-06
LMNB1	6.39948e-06
MAP1LC3B	6.39308e-06
PIGR	6.39287e-06
MSTO1	6.37983e-06
EFEMP1	6.37841e-06
CENPA	6.37602e-06
BBS5	6.37448e-06
CD83	6.35959e-06
ENC1	6.34775e-06
MAN2B2	6.34199e-06
EXOC8	6.34083e-06
SF3A2	6.3397e-06
RDX	6.33448e-06
NOL6	6.332e-06
FBXL13	6.33171e-06
ROR1	6.3257e-06
PI4K2B	6.32506e-06
HIATL1	6.32123e-06
ABCA5	6.32096e-06
SHANK2	6.31524e-06
VILL	6.3046e-06
LIPG	6.30133e-06
LHX6	6.30014e-06
ALDH1A3	6.28442e-06
CDCP1	6.27826e-06
TNPO1	6.27811e-06
AIM1	6.27515e-06
DARS	6.26726e-06
CHIA	6.25808e-06
RPS2	6.25182e-06
HIST1H1E	6.24975e-06
SREBF1	6.24929e-06
STARD9	6.24394e-06
LY6G6C	6.2116e-06
SLIT1	6.21126e-06
RAMP1	6.20219e-06
ARHGDIA	6.19748e-06
SREBF2	6.19512e-06
FRY	6.19306e-06
VPS18	6.18646e-06
DDX19A	6.18568e-06
NR3C1	6.17939e-06
MELK	6.1769e-06
ETV6	6.17192e-06
WDR73	6.16525e-06
IL17RE	6.16468e-06
MAP2K6	6.16227e-06
MYO1F	6.15285e-06
RASSF6	6.14665e-06
DPP4	6.13017e-06
GC	6.12649e-06
DIP2B	6.11569e-06
NEDD4	6.11364e-06
UBTF	6.1008e-06
RRAGC	6.09291e-06
GPSM3	6.0858e-06
LRRN3	6.08464e-06
ANXA11	6.07523e-06
SERPINB8	6.06952e-06
MAP3K10	6.06931e-06
SPRED1	6.05646e-06
LCOR	6.05392e-06
MYO1B	6.05309e-06
FCRL5	6.05286e-06
FUCA2	6.05046e-06
PPP1R14C	6.05006e-06
RAB6B	6.04405e-06
EFNA4	6.03843e-06
ETFA	6.03754e-06
MYBPC3	6.03748e-06
CCRL2	6.0246e-06
CCDC115	6.0204e-06
DDX3X	6.01388e-06
PTPRR	6.01373e-06
COL27A1	6.0081e-06
AMPD3	5.99619e-06
PDZK1	5.99249e-06
PODXL2	5.98815e-06
HMGN2	5.98773e-06
LYPD2	5.97422e-06
SAMD10	5.97372e-06
EIF2AK3	5.96192e-06
MID1	5.95707e-06
HIST1H1A	5.95232e-06
PHF20L1	5.9481e-06
OSBP	5.9394e-06
CARHSP1	5.93215e-06
PA2G4	5.93155e-06
KIF12	5.92175e-06
PROM1	5.92097e-06
BOP1	5.92022e-06
MLXIPL	5.91973e-06
SSH1	5.91649e-06
RHBDL1	5.91225e-06
PDE8B	5.9067e-06
STK17B	5.90571e-06
RORA	5.90287e-06
PDLIM7	5.89893e-06
MCM6	5.89782e-06
ELF5	5.88189e-06
HECA	5.87837e-06
CEBPD	5.86422e-06
TNP2	5.86347e-06
NCOA4	5.86228e-06
E2F2	5.85842e-06
SNRK	5.84905e-06
JUNB	5.8483e-06
COL8A1	5.82989e-06
COX4I2	5.82129e-06
HES1	5.81763e-06
CBLB	5.79795e-06
CDK9	5.78863e-06
IQCK	5.78713e-06
MYLIP	5.78702e-06
DUS1L	5.77511e-06
SPG7	5.76673e-06
EGR4	5.75197e-06
LANCL3	5.74752e-06
SHC4	5.74315e-06
BCR	5.73212e-06
CFLAR	5.73066e-06
CTF1	5.71966e-06
ADRA1B	5.71895e-06
RYK	5.71869e-06
DHX9	5.70614e-06
CAPZB	5.70228e-06
XPR1	5.70123e-06
ARID1A	5.70058e-06
RPGRIP1	5.69659e-06
ARHGAP29	5.68685e-06
OTUD3	5.67581e-06
VPRBP	5.65532e-06
MYO1C	5.65081e-06
TRIOBP	5.64761e-06
CASP2	5.64367e-06
LRMP	5.63006e-06
SOX9	5.61926e-06
NT5E	5.60613e-06
ATP13A3	5.60047e-06
MITD1	5.59238e-06
LRRC2	5.5855e-06
CCT6A	5.58294e-06
IARS	5.56412e-06
SLC6A16	5.56315e-06
P2RX3	5.55055e-06
UXT	5.54884e-06
UBE2D3	5.54594e-06
GTPBP2	5.54492e-06
MXD4	5.54358e-06
DMKN	5.53366e-06
CBX6	5.51062e-06
PPARG	5.50951e-06
TBKBP1	5.49997e-06
NFE2L3	5.49234e-06
WNT6	5.47985e-06
NR2F2	5.4657e-06
KLF2	5.45578e-06
ACSS2	5.45456e-06
TMEM177	5.45189e-06
PSTPIP1	5.44518e-06
AHSA1	5.4424e-06
LGI2	5.44208e-06
TRIM68	5.43829e-06
PRPF40A	5.43764e-06
DTL	5.43508e-06
CAMP	5.42588e-06
CAV2	5.41944e-06
CLEC2D	5.4067e-06
DAPK3	5.40596e-06
CLK4	5.40442e-06
TRIO	5.40232e-06
TMEM89	5.40181e-06
TUBA4A	5.40073e-06
RAI1	5.37935e-06
MEIS1	5.36766e-06
TRAM1	5.36422e-06
COL18A1	5.36296e-06
DUSP3	5.35928e-06
TNFRSF18	5.35665e-06
IRF5	5.3504e-06
EPHA2	5.3496e-06
NPTN	5.3432e-06
EIF4G1	5.34224e-06
PPP4C	5.33761e-06
LFNG	5.33262e-06
ACP6	5.32236e-06
PLAT	5.31886e-06
TFPI	5.31656e-06
RGS3	5.30092e-06
PFKFB2	5.29557e-06
FRS2	5.29219e-06
FGFBP1	5.2816e-06
ADAM11	5.28101e-06
DCUN1D3	5.27943e-06
SLC16A10	5.25535e-06
PPP1R3C	5.25003e-06
PTPRB	5.24677e-06
LITAF	5.24239e-06
BCL6	5.24236e-06
ZFAND5	5.23348e-06
SOX17	5.22348e-06
CAD	5.21817e-06
NKX2-5	5.21682e-06
AGBL2	5.21657e-06
PDIA6	5.21543e-06
SLC22A12	5.20937e-06
LTA4H	5.20553e-06
PSMB2	5.20373e-06
NXF1	5.18736e-06
SOCS2	5.17829e-06
ITSN1	5.1781e-06
GSPT2	5.16585e-06
RASD2	5.16387e-06
TICAM1	5.16207e-06
AP1S3	5.15349e-06
CTSF	5.15064e-06
GPR116	5.1455e-06
UBE2J2	5.14524e-06
SH2D2A	5.14479e-06
APOE	5.14213e-06
TGM1	5.13554e-06
CTNND1	5.13292e-06
ARHGDIB	5.13223e-06
PDZK1IP1	5.12785e-06
MEGF8	5.12537e-06
GAA	5.11895e-06
ITGAV	5.11728e-06
CLDN7	5.11176e-06
AHCY	5.11101e-06
YTHDF3	5.10992e-06
ESCO2	5.1059e-06
H3F3A	5.10513e-06
GBX2	5.09567e-06
CRKL	5.09499e-06
F8	5.09161e-06
SLC1A4	5.09034e-06
TRO	5.07638e-06
ACTC1	5.07405e-06
CLDN4	5.0665e-06
PPP1R14A	5.05035e-06
AHRR	5.04665e-06
RPN1	5.03889e-06
CENPM	5.03321e-06
JMJD6	5.0294e-06
RNF167	5.02821e-06
ZCCHC2	5.0255e-06
ENO3	5.02426e-06
CNDP2	5.02237e-06
STUB1	5.01922e-06
CRYL1	5.01473e-06
IKZF2	5.01219e-06
TLR6	5.00948e-06
FSCN1	5.00608e-06
D2HGDH	4.99724e-06
C8G	4.98403e-06
DZIP1L	4.9755e-06
PNPLA7	4.97482e-06
TUBA8	4.97473e-06
AZGP1	4.96308e-06
TUFM	4.96048e-06
MICALCL	4.95596e-06
PDGFA	4.9512e-06
PAPD5	4.9472e-06
MARCO	4.93694e-06
CYP4B1	4.93297e-06
HIVEP3	4.93296e-06
ITGB7	4.9295e-06
SIX4	4.92514e-06
LIMK2	4.92242e-06
LRAT	4.92034e-06
ARFGEF1	4.91238e-06
LEPROT	4.90304e-06
HSPBAP1	4.90117e-06
FZD6	4.8821e-06
KRT18	4.88138e-06
AOX1	4.87229e-06
STIP1	4.87155e-06
BACH1	4.8674e-06
YES1	4.86626e-06
TMSB10	4.86466e-06
IL7	4.85899e-06
CCDC86	4.85742e-06
TCERG1	4.85663e-06
IL18	4.85164e-06
SLC8A1	4.84908e-06
OSMR	4.8473e-06
RBM14	4.83914e-06
SEMA6A	4.83335e-06
ATP2A2	4.82988e-06
ZFP36L1	4.8166e-06
RPS9	4.81529e-06
CAPZA1	4.81465e-06
HMMR	4.81355e-06
PLA2G4C	4.80834e-06
HMBOX1	4.80753e-06
PPIA	4.80491e-06
LRP1	4.80347e-06
SOST	4.80228e-06
KISS1	4.79696e-06
HPGD	4.7935e-06
UQCRC1	4.79336e-06
POLR2I	4.78705e-06
CDKN2C	4.78516e-06
ANPEP	4.78397e-06
IL12B	4.78319e-06
CYP2E1	4.77066e-06
CCDC68	4.76804e-06
CDC42EP1	4.75051e-06
PLA2G4F	4.74763e-06
VPREB3	4.73381e-06
TLE6	4.73199e-06
CNIH2	4.73065e-06
GNA13	4.71504e-06
CD79A	4.70607e-06
CENPP	4.70565e-06
CCK	4.70406e-06
CUL1	4.70003e-06
ASB4	4.68786e-06
MYL4	4.67783e-06
GNG7	4.67461e-06
RASSF2	4.67325e-06
RHBDF2	4.67146e-06
LMCD1	4.6681e-06
PRKCZ	4.66335e-06
EPHB3	4.65904e-06
ARHGAP22	4.6582e-06
MYNN	4.65384e-06
AATK	4.6437e-06
HHIP	4.64291e-06
ZSWIM5	4.63939e-06
ATXN7	4.63176e-06
OSCAR	4.63131e-06
RAPGEF3	4.63061e-06
SUV420H2	4.62247e-06
ARFRP1	4.61906e-06
EEF2K	4.61786e-06
LMO2	4.61627e-06
TGFB1	4.60945e-06
IFITM2	4.60651e-06
SLC35D1	4.60596e-06
IGFBP5	4.59808e-06
CDK5R1	4.59586e-06
SLC5A12	4.58841e-06
TBX2	4.58783e-06
ZBTB1	4.57879e-06
OAT	4.57071e-06
NDUFA10	4.56969e-06
TCF12	4.56809e-06
PARP1	4.5642e-06
BAIAP2L2	4.55996e-06
DNM1	4.55611e-06
GPR97	4.53537e-06
ACBD4	4.53452e-06
SCARA5	4.5323e-06
TLR2	4.53116e-06
ATP5A1	4.51411e-06
TFF1	4.51061e-06
TRAK2	4.5033e-06
TPD52L1	4.49996e-06
ETV1	4.49695e-06
HSPE1	4.47859e-06
NUP98	4.47817e-06
BUB1B	4.46714e-06
IQGAP2	4.45927e-06
HBP1	4.45825e-06
GDNF	4.45776e-06
SMOX	4.45691e-06
SF1	4.45038e-06
UGCG	4.44362e-06
CAPNS1	4.43168e-06
CCT8	4.43046e-06
CP	4.42227e-06
MGST1	4.41847e-06
CMTM7	4.41628e-06
CTDSPL	4.41143e-06
EGLN3	4.41052e-06
PKIB	4.4085e-06
VCAM1	4.40734e-06
WDTC1	4.39846e-06
NCAPD2	4.39465e-06
ARHGAP21	4.39342e-06
HCRTR1	4.39304e-06
PLK4	4.39242e-06
CIDEB	4.3907e-06
CKMT2	4.39044e-06
UPF2	4.38722e-06
RABGAP1L	4.38167e-06
SPC24	4.38063e-06
RGS4	4.37387e-06
DCK	4.3722e-06
CCNC	4.36595e-06
IL2RG	4.36517e-06
EPPK1	4.36039e-06
TSPO	4.35883e-06
NFIB	4.35872e-06
SLC35E1	4.35364e-06
KLF5	4.34094e-06
STX1A	4.34022e-06
TFG	4.33548e-06
TYMS	4.33045e-06
IGF2R	4.32966e-06
DCBLD2	4.32285e-06
SETD2	4.31915e-06
MYLK	4.31403e-06
LSM12	4.3122e-06
TMPO	4.31123e-06
SNX22	4.30944e-06
KLHL29	4.30631e-06
ZYX	4.30578e-06
CD302	4.30417e-06
AAAS	4.30341e-06
STK25	4.29949e-06
TANC2	4.29471e-06
BNIP3	4.29286e-06
KBTBD2	4.2805e-06
ADD1	4.27678e-06
ARHGAP19	4.27668e-06
TMEM141	4.27547e-06
GAS2L3	4.27484e-06
ELOVL5	4.27452e-06
PPM1K	4.26922e-06
BIN1	4.26889e-06
CAV3	4.26704e-06
B3GNT5	4.26212e-06
RETN	4.26035e-06
CLCF1	4.2595e-06
MMP15	4.25764e-06
MED6	4.25158e-06
B3GALT4	4.24956e-06
SMAD9	4.24149e-06
LGALS3	4.23666e-06
ITM2C	4.23517e-06
XCR1	4.23017e-06
LEPROTL1	4.22994e-06
KPNB1	4.22934e-06
CD109	4.22875e-06
SLC25A27	4.22568e-06
SNX10	4.21827e-06
MLLT6	4.21314e-06
TMC6	4.21049e-06
CD4	4.20973e-06
SPHK1	4.20541e-06
HERC3	4.19926e-06
ALDH1A1	4.19026e-06
DHPS	4.17777e-06
NARF	4.17335e-06
MDFI	4.16911e-06
MFI2	4.16363e-06
RTN4	4.16141e-06
RAB30	4.16095e-06
DBP	4.15944e-06
GRASP	4.1578e-06
ANXA9	4.15213e-06
PIGW	4.14746e-06
PPP1R15B	4.14583e-06
GDA	4.14216e-06
CR2	4.13903e-06
MEIG1	4.1355e-06
SIVA1	4.13456e-06
RPL22	4.13061e-06
LRRC27	4.12536e-06
PIM1	4.11992e-06
CYP17A1	4.11802e-06
RFX3	4.1151e-06
FLII	4.11123e-06
SLC1A1	4.10972e-06
WEE1	4.10935e-06
FXYD2	4.1074e-06
NUMB	4.10624e-06
MYBL2	4.10283e-06
ZWILCH	4.09405e-06
PDIK1L	4.0931e-06
ERGIC3	4.09284e-06
LLGL2	4.09179e-06
PDGFC	4.09153e-06
PIWIL2	4.08798e-06
TNFSF13B	4.08514e-06
NCAPH	4.08478e-06
FIS1	4.08197e-06
TREM1	4.06161e-06
MCOLN3	4.05873e-06
KLC1	4.05525e-06
TMEM88	4.0422e-06
MTCH2	4.04113e-06
SGOL1	4.04073e-06
HMGB2	4.04012e-06
WBP2	4.03917e-06
TMPRSS3	4.03751e-06
SERBP1	4.037e-06
YIF1B	4.03583e-06
POLQ	4.03555e-06
CNOT3	4.03083e-06
TAP2	4.02131e-06
CD82	4.01815e-06
PDGFD	4.01806e-06
NPNT	4.01778e-06
SLC29A1	4.01688e-06
TAGLN	4.01195e-06
SPAG4	4.00541e-06
CHD1	4.00211e-06
STMN4	3.9863e-06
ZSCAN2	3.98571e-06
MYL3	3.98138e-06
HIC2	3.96365e-06
DTNA	3.96241e-06
ATRX	3.96056e-06
RAP1GAP	3.93641e-06
PDE4D	3.93562e-06
SLC7A1	3.93397e-06
TSPAN4	3.9248e-06
ITM2B	3.92218e-06
SDAD1	3.92216e-06
SLC8A2	3.90721e-06
RALY	3.90579e-06
CAPN1	3.90554e-06
UBE2N	3.90284e-06
IKZF3	3.90231e-06
EXT1	3.9013e-06
PSAP	3.899e-06
NUSAP1	3.89799e-06
TK2	3.88323e-06
PPP2R1A	3.88103e-06
CACNA1G	3.86527e-06
GATA6	3.86438e-06
CACYBP	3.85896e-06
CPLX2	3.85662e-06
ATXN7L2	3.85384e-06
LRRC8E	3.85374e-06
NET1	3.85259e-06
BCAS1	3.84957e-06
CD3E	3.84721e-06
TSPYL2	3.84474e-06
USP53	3.84391e-06
SGK3	3.84312e-06
SCAMP1	3.84311e-06
PAICS	3.84151e-06
MAP3K13	3.83829e-06
UCP3	3.83486e-06
TEF	3.83477e-06
DDX17	3.83094e-06
ERP29	3.8237e-06
ELOVL1	3.82056e-06
KIFC2	3.81961e-06
PRKCE	3.81795e-06
ANGPTL2	3.8136e-06
AQP5	3.81236e-06
HIP1R	3.80905e-06
NCF2	3.80515e-06
CHMP4B	3.80335e-06
UBE2E3	3.801e-06
PRDX3	3.79965e-06
BACH2	3.79926e-06
SEMA4C	3.79288e-06
CALCOCO1	3.79198e-06
WDR43	3.79119e-06
BRD8	3.78755e-06
DND1	3.78643e-06
MAFK	3.78321e-06
SEMA3C	3.78317e-06
WAC	3.78212e-06
SH3BGRL2	3.77958e-06
HSPB1	3.77836e-06
IL6ST	3.77122e-06
LRRC45	3.76939e-06
TNFRSF25	3.76718e-06
ARNTL2	3.76441e-06
EI24	3.76366e-06
SPRED2	3.76068e-06
SPN	3.75295e-06
DYNLRB1	3.74861e-06
WARS	3.74004e-06
NT5DC2	3.73522e-06
PRR3	3.73196e-06
SEPN1	3.71873e-06
ZDHHC24	3.71482e-06
CUL3	3.70455e-06
CNNM3	3.70142e-06
TNFRSF14	3.69027e-06
PPM1H	3.68093e-06
DGCR2	3.67828e-06
ZCCHC9	3.67792e-06
TCF7L2	3.66539e-06
CTSS	3.66139e-06
WDR7	3.64943e-06
CSF1R	3.64296e-06
SEMA4D	3.63909e-06
ITGA5	3.63277e-06
BMF	3.62981e-06
PHB	3.62942e-06
PLEKHG6	3.62697e-06
M6PR	3.62518e-06
CEP68	3.62289e-06
XPOT	3.6228e-06
VDAC3	3.62254e-06
SLC12A7	3.62157e-06
NPHP4	3.62144e-06
NCOA5	3.62072e-06
RASL12	3.62055e-06
CD47	3.62002e-06
ALDH7A1	3.607e-06
TCF15	3.603e-06
[truncated: 5,782 more rows]

## Sheet: Hypergraph closeness
IFIT1	0.770777
USP18	0.748488
RSAD2	0.744985
IL6	0.727786
IFI44	0.725396
ISG15	0.721877
IFIT3	0.720849
MX1	0.718319
MX2	0.714041
CXCL10	0.713757
IFIT2	0.711219
ZBP1	0.706957
OAS2	0.70159
ATF3	0.690248
BATF2	0.674431
CCL2	0.665646
IFIH1	0.661184
CH25H	0.656377
RTP4	0.655572
PARP9	0.637637
IRF7	0.636839
CD274	0.634946
TNFAIP3	0.632209
GBP4	0.630399
DDX58	0.628766
BST2	0.627406
SOCS1	0.616941
CXCL1	0.602593
PHF11	0.601429
CD69	0.592738
SOCS3	0.591022
SAA1	0.590636
CXCL9	0.590619
SAMD9L	0.589436
CFB	0.580402
OAS3	0.579351
CCL5	0.579137
PLAC8	0.578067
EIF2AK2	0.575274
UBD	0.57515
ISG20	0.574366
IFNB1	0.573209
LGALS3BP	0.571334
BCL3	0.569939
TREX1	0.566667
PTX3	0.566591
SAA2	0.562366
NFKBIE	0.561687
TNFRSF9	0.560096
ARID5A	0.558505
GBP5	0.558358
GBP2	0.554546
SP110	0.553273
PARP14	0.553073
MXD1	0.550533
GBP3	0.550046
SLC15A3	0.54889
STAT2	0.547131
STAT1	0.546587
ZC3H12A	0.542076
CXCL2	0.541508
LST1	0.541262
MLKL	0.53939
EGR2	0.537523
FAP	0.536575
EPSTI1	0.529798
EGR1	0.52416
LILRB4	0.52259
TGFBI	0.521161
IL4I1	0.514437
CXCL11	0.51221
IFITM1	0.509438
SAMHD1	0.508671
TIMP1	0.508294
CXCL5	0.506515
IFITM3	0.501735
TAP1	0.499465
DUSP2	0.499103
IL18BP	0.489246
MAFB	0.486959
ZZZ3	0.486385
TRIM21	0.485662
PLA1A	0.484608
GZMB	0.484381
DUSP1	0.479698
FOS	0.478513
CASP4	0.477206
INHBA	0.470267
JUN	0.469997
NCOA7	0.466813
GDF15	0.461348
NMI	0.460928
PPA1	0.457212
NFKBIA	0.442922
DAXX	0.436918
GPR84	0.433438
MYC	0.432716
CD86	0.429394
TNF	0.428724
IL12RB1	0.427107
MEFV	0.425066
PMAIP1	0.421818
PSMB8	0.42004
SERPINE1	0.41994
VCAN	0.416749
SCT	0.408756
RGS16	0.408033
ADM	0.407475
CCRN4L	0.40605
GCH1	0.403851
TNFRSF12A	0.402408
SLAMF9	0.40109
CCL20	0.400711
RELB	0.398154
TOR3A	0.393795
NFIL3	0.389364
CASP1	0.389206
ANKRD1	0.388385
MMP13	0.387683
GADD45G	0.38766
PSMB9	0.387417
CCL4	0.387015
PRM1	0.384755
CCR1	0.383877
MS4A7	0.383166
CREB5	0.382171
PLEKHA4	0.381519
PSAT1	0.380915
LRRC25	0.378779
TNFSF10	0.378275
GPR65	0.377665
IL15RA	0.377262
GEM	0.376747
ZFP36	0.375856
EYA1	0.375451
LAMP3	0.375045
ANGPTL4	0.375036
PTAFR	0.374219
ZC3HAV1	0.372554
IFI35	0.371964
TUBB6	0.365371
PARP12	0.364845
IRF1	0.364349
RNASE4	0.364272
IL1R2	0.359756
ARRDC3	0.359436
GBP1	0.358815
PNPT1	0.35768
SNAI1	0.357676
PML	0.356
AMICA1	0.354884
NUAK2	0.354449
FYB	0.352532
LILRB3	0.350716
LCN2	0.348648
IL11	0.346993
CENPE	0.346941
NR1D1	0.344492
PDCD1	0.343895
SH3BP2	0.341486
VAV1	0.33986
KLF6	0.338206
FMO1	0.337404
TNFAIP6	0.337372
FCGR2B	0.337156
SPRR1A	0.337018
FCER1G	0.336718
PLA2G7	0.336598
C1S	0.334133
SLC2A6	0.333815
PLEKHG3	0.331388
CDCA3	0.329297
CCR5	0.329266
SCN3A	0.328691
BEX2	0.326085
LPXN	0.325083
APOBEC1	0.324955
LAG3	0.32467
GPR171	0.32378
MAP3K8	0.323383
THBS1	0.32252
GLS	0.321313
DPYSL5	0.320832
PCOLCE2	0.319658
PCGF5	0.319526
OGFR	0.317568
BIRC3	0.316347
LGALS9	0.315989
HBEGF	0.315914
EPHX1	0.315452
NTS	0.31435
EVI2A	0.314237
CXCL12	0.314194
KLF10	0.31376
SLAMF7	0.313435
HAS2	0.311933
KLRC1	0.31109
F10	0.302853
ABTB2	0.302394
TXNIP	0.3007
FOSB	0.299515
PLK3	0.299245
HTR7	0.299231
RASGRP3	0.297695
IGFBP3	0.29701
CCNL1	0.295998
NR4A1	0.295533
SH2D5	0.295528
TPX2	0.295171
SP100	0.292521
SETDB2	0.292252
MKI67	0.29151
IL1B	0.290986
C3AR1	0.290848
ADAR	0.290827
REPS2	0.290571
GSTM1	0.290555
TRAF1	0.289561
TMEM171	0.288542
NID1	0.288033
LTBP4	0.286472
OVOL1	0.286144
SLC25A25	0.285953
TNFAIP2	0.284506
TSC22D2	0.28446
ICAM1	0.283369
HCLS1	0.282965
CDCA5	0.28287
LGI3	0.281652
SLC39A14	0.280632
MCM10	0.280477
NRN1	0.28047
NAPSA	0.280095
DMBT1	0.279755
LY86	0.278237
MME	0.277324
IL1A	0.277248
RRM2	0.276058
DARC	0.275921
AREG	0.275341
KIF20A	0.275067
SEC14L4	0.274679
NR4A3	0.274164
RRAD	0.274003
UNG	0.273934
MCOLN2	0.273857
KLF4	0.273572
RND3	0.272666
SUV39H2	0.272063
RHOB	0.270824
HSPA1A	0.270293
CAT	0.269472
LAP3	0.26893
CDKN1A	0.268202
RUNX3	0.266996
DIO2	0.266726
KIF22	0.266332
TRIM69	0.266049
AHR	0.265753
ASPM	0.265506
AOC3	0.265281
TUBA1C	0.265077
SAA4	0.265073
MAFF	0.264765
C3	0.264723
GATM	0.264689
ADAMTS4	0.264517
UBE2L6	0.264268
TRIM15	0.264127
PTGER4	0.263466
TRIB3	0.263282
ABL2	0.262913
BIRC5	0.262693
SLC7A5	0.261429
TGM2	0.261352
HEY1	0.260396
PPP1R3B	0.259283
TBX21	0.259231
LTB	0.259191
EIF5	0.258592
LAMA3	0.257805
CD300A	0.257726
IER3	0.256734
EDN1	0.256337
FKBP5	0.255689
MMP25	0.25559
CSF2	0.254628
S100A9	0.254095
FIGNL1	0.253581
CYP1A1	0.252925
TUBB3	0.252832
CYR61	0.252776
MTHFD2	0.252729
TDRD7	0.252559
ARC	0.252114
SCN8A	0.251677
TRIM25	0.251492
SPC25	0.250855
DDIT3	0.250687
HDAC9	0.250299
IGSF9	0.249911
RALGPS1	0.249882
UHRF1	0.249584
PSTPIP1	0.249221
NR1D2	0.249012
SHCBP1	0.248979
PLEKHB1	0.248898
AURKA	0.248779
RIPK3	0.248725
BATF	0.248558
ANGPT2	0.248175
CCNE1	0.248141
MOV10	0.24777
SEMA7A	0.247641
MESP1	0.247039
BNIP3L	0.246711
IRS1	0.246099
ETV6	0.246011
HP	0.244895
CCNB2	0.244493
CCNB1	0.243884
PTGS2	0.243417
NMRAL1	0.242927
E2F7	0.242837
E2F8	0.242787
SPAG5	0.242447
GRN	0.241406
THSD7A	0.240972
FBXL8	0.240638
SORT1	0.239961
MITD1	0.239838
NCAPG2	0.238638
IL1RN	0.238557
PAPPA	0.236968
ZEB1	0.236823
NOTCH3	0.236441
HSH2D	0.235933
ALDH6A1	0.235447
PGM5	0.235181
C2	0.234953
FST	0.234907
SYNE1	0.234849
LAT	0.234731
TK1	0.234436
XDH	0.234392
TLR2	0.234168
RASD1	0.233486
CEL	0.233252
ATP1A3	0.233057
ACO1	0.232847
POLE	0.232811
DUSP8	0.232549
IL10RA	0.232438
MEF2A	0.232409
CDK5R2	0.232133
FOSL1	0.232123
APOL6	0.231752
EREG	0.231547
DUSP10	0.231374
ITGAM	0.231313
ARRDC4	0.230258
KIFC3	0.23011
RAD51AP1	0.229682
TTLL6	0.229449
SLC25A22	0.229242
BMP6	0.228838
PAK4	0.227988
IFNA4	0.227784
TRIP13	0.227172
MAOB	0.226701
KMO	0.22669
TRIB1	0.226668
CHAC1	0.226276
TLR6	0.226231
ACTA1	0.226143
ASCC3	0.225845
PYGM	0.225734
AIM1	0.225607
DNAJA4	0.225456
CLK1	0.225261
ATXN7	0.225149
RETNLB	0.224645
SLC11A1	0.224634
SAP30	0.224615
TGM1	0.224569
ASF1B	0.224524
PLK2	0.224263
SOX13	0.224155
DCK	0.224138
SYNGR4	0.224114
ZBTB43	0.223293
GFPT2	0.222747
PIM3	0.222703
LDLRAD3	0.222673
PDCD4	0.2226
KCNC3	0.222565
GSTM3	0.221726
NOD2	0.221629
MCAM	0.22162
CLDN2	0.221303
PTPRU	0.220792
HPCA	0.220788
NEFH	0.220659
PLTP	0.220092
MUC4	0.220052
RAD51	0.219847
FGF2	0.219764
DNAJB1	0.219575
MCM5	0.219547
DAPP1	0.219357
SLC16A6	0.218742
S100A14	0.218425
VPREB3	0.218417
HK3	0.218088
RBM43	0.217937
PER2	0.217746
NDC80	0.217474
FLRT3	0.217212
DBP	0.216784
PDK4	0.216253
CCNA2	0.21623
COPE	0.215251
EHMT1	0.215238
TLR1	0.215211
KRT17	0.215205
CIITA	0.214788
FRYL	0.214445
FOXM1	0.21383
EXO1	0.213754
CHD2	0.213637
IER5L	0.213587
CENPK	0.213478
TAPBP	0.213277
ARHGEF15	0.21262
PBK	0.212502
AGR2	0.212353
ADAM8	0.212326
AMOTL2	0.212007
RGS11	0.211291
GSG1	0.211056
WFIKKN2	0.210758
PLK1	0.210257
TBC1D10A	0.210246
DUSP16	0.209767
B4GALT7	0.209746
FHL2	0.209436
SOD2	0.209004
PLAUR	0.208529
CDCA8	0.208493
FOXD4	0.208341
MYD88	0.207921
CYBA	0.207532
SLC37A2	0.207063
LRAT	0.206979
PDE8B	0.206464
MB	0.206426
CDC20	0.206263
CYP1B1	0.206258
PPP1R9A	0.205322
COL23A1	0.204998
DHRS9	0.204888
SNX21	0.204779
MAD2L1	0.204714
HCN2	0.204129
WISP1	0.203683
SNCA	0.203642
PPP1R10	0.20358
CPEB2	0.203571
SEMA5B	0.20342
TEK	0.202973
IL12A	0.202902
ZBTB20	0.202604
SFRP1	0.202578
F3	0.202558
PLA2G4C	0.202459
CD8A	0.202362
SPRY2	0.202034
TLE2	0.201946
LEFTY1	0.201892
CSF1	0.201786
PROCR	0.201101
TBX3	0.200791
TNFSF13B	0.200226
PIGR	0.200143
UBE2C	0.20002
FGFR4	0.19998
GADD45A	0.199801
CCL19	0.199324
UQCRB	0.199319
CIDEC	0.199118
CEBPD	0.198925
KLHL25	0.198594
ARL6IP6	0.198317
GINS1	0.19792
MPEG1	0.197839
SLC3A2	0.197756
TCAP	0.197684
SMAD7	0.197647
AASS	0.197383
IRAK2	0.19704
SLC6A8	0.197033
IER5	0.196519
LAIR1	0.196345
FOSL2	0.19613
TIMP2	0.195809
VWF	0.195763
TMPRSS3	0.195322
HPSE	0.195195
NKG7	0.194556
GDA	0.19454
TOP2A	0.194465
AHNAK	0.194066
SEMA4D	0.193914
CXCR3	0.193768
EPHB3	0.193673
BTG2	0.193339
CDKN2AIP	0.192883
ICAM4	0.192822
EFNB2	0.192619
LOX	0.192583
B2M	0.192172
TNXB	0.19217
CCRL2	0.1921
ABI3BP	0.19185
PSMD10	0.191463
GPNMB	0.191095
SLC34A2	0.19109
DUSP6	0.19091
VCAM1	0.190842
B4GALT5	0.190496
CCR7	0.190071
HIST1H1T	0.189803
MAPT	0.189722
CTSS	0.189529
AGER	0.189522
SCGB3A2	0.189501
RUNX1	0.189494
ANLN	0.189403
MELK	0.189398
PIM1	0.189212
MARCKSL1	0.189113
TACC3	0.188862
HSPB8	0.188797
CRYAB	0.188765
NDRG1	0.188683
ADRB2	0.188606
HSPB9	0.188437
CCNYL1	0.188007
JMJD1C	0.186362
ZCCHC2	0.186228
CTGF	0.185809
JUP	0.185595
PPAP2B	0.185547
ETV5	0.184634
ECT2	0.184494
LAT2	0.184465
MTHFR	0.184364
SOAT2	0.184189
IKZF3	0.184166
ZCCHC9	0.184163
MADD	0.184072
MSX1	0.18377
TMOD4	0.183762
EFNA2	0.183506
TNFRSF18	0.183178
RASA4	0.182681
TIMELESS	0.182504
DNASE1L3	0.182499
TCF23	0.182483
TNFSF9	0.182263
SEPP1	0.182221
PLA2G1B	0.181969
IER2	0.181962
EFCAB4A	0.181639
CKS2	0.181604
IL12B	0.1815
TAP2	0.181491
PSMB10	0.181114
POU3F1	0.180803
UPP1	0.180728
ARRDC2	0.180657
SLCO4A1	0.180418
WARS	0.180369
ERRFI1	0.180359
EGR4	0.180294
POLM	0.180249
GTPBP6	0.179712
HELLS	0.179462
LMO2	0.179234
PRDM1	0.179118
CCL1	0.178488
GATA4	0.178376
HYDIN	0.178282
ADAMTS1	0.178188
RASSF4	0.17798
KNG1	0.177919
SH3BP1	0.177745
PRKCZ	0.177579
CCNF	0.177395
NEUROG1	0.177354
SLC8A3	0.177264
SORD	0.177019
SOX18	0.176973
CMYA5	0.176916
BCAN	0.175942
C4B	0.17586
TSPAN12	0.175706
COL11A2	0.175517
ANKRA2	0.175289
DAGLA	0.175125
HES1	0.174975
MBP	0.174855
GJA4	0.17475
PLA2G4F	0.174452
SERPINB2	0.174432
RACGAP1	0.174376
COL4A4	0.174266
SLC1A4	0.174115
LRRN3	0.173944
AKAP12	0.173795
RAB30	0.173778
SERPINB8	0.173706
NRG1	0.173638
FHL1	0.173624
DTL	0.173618
CX3CL1	0.173592
SAMD10	0.173506
SYTL3	0.1731
PER1	0.172967
MMP19	0.172823
C1QA	0.172734
CD38	0.172552
TRAPPC6A	0.172466
YRDC	0.172297
HIF3A	0.172223
TIPARP	0.172219
GADD45B	0.172139
ALAS2	0.172061
DPYSL2	0.172035
CD14	0.171847
AZGP1	0.171721
INTS6	0.171618
IL7R	0.171531
KIF15	0.170972
HADH	0.170841
CTSD	0.170727
HRASLS5	0.170568
IFITM2	0.170463
PBX1	0.17001
TBC1D22B	0.169985
TRIM14	0.169917
TNP2	0.16976
SERPING1	0.169738
NR4A2	0.16955
DIO3	0.169536
ASS1	0.169508
TNFRSF10B	0.169055
PCF11	0.169033
BBC3	0.169029
CENPI	0.16883
GNG12	0.168801
TLR3	0.168671
CFLAR	0.168014
SFTPB	0.16795
PCP4L1	0.167935
NPM1	0.167713
SLPI	0.167519
CLSTN3	0.167348
ATP6V1C2	0.167236
PNMA1	0.167044
CDT1	0.167037
BMP2	0.166964
BLCAP	0.166706
FAIM2	0.166633
AMOT	0.166573
GPR176	0.166538
ALOX12B	0.166357
KLHL24	0.166107
WEE1	0.165858
CLK4	0.165712
TMEM87A	0.165672
CKS1B	0.16563
SGOL1	0.165574
PSD4	0.165494
CKM	0.165402
CHAF1B	0.165286
VSIG1	0.164815
CPT1C	0.164526
ACTG2	0.164512
ZWILCH	0.164315
CENPF	0.164302
SORL1	0.164076
YPEL3	0.164065
CD84	0.164004
COL16A1	0.163974
NR3C1	0.163921
CYP2U1	0.1638
S100A4	0.163695
FRMD5	0.16369
FBN2	0.16366
TYROBP	0.163541
MAP3K13	0.163353
APLP2	0.163323
SERTAD1	0.163006
TNC	0.162983
SLFN5	0.162905
KRT23	0.162758
ANKRD37	0.162644
RLF	0.162592
ADRA1B	0.162586
CD44	0.162382
TJP1	0.161975
ZC3H12C	0.161895
OGT	0.161875
AHRR	0.161824
IRF5	0.161742
PDGFA	0.161292
CXCL16	0.16104
CAMP	0.160896
ETS1	0.160818
NDUFC2	0.160746
H3F3B	0.160355
STAT4	0.160171
PLSCR2	0.159981
FBXO17	0.159962
THBS3	0.159635
PPM1K	0.159406
ACTG1	0.15932
YOD1	0.159272
RAB6B	0.159215
COL9A2	0.159214
PPM1H	0.159213
RRBP1	0.159122
ZMYND15	0.158045
GUCY1A3	0.157857
GTSE1	0.157744
CLU	0.157066
FEN1	0.156849
CCK	0.156807
AURKB	0.156659
MPDU1	0.15644
APPL2	0.156429
SNX10	0.155979
IL18RAP	0.155893
RAD54L	0.155885
MCF2L	0.155799
SHC4	0.155725
ADORA3	0.155671
PGF	0.155619
ENC1	0.155596
FAIM3	0.155104
RIPK2	0.154989
SYNE2	0.15497
NUSAP1	0.154951
PCSK9	0.154897
CKAP2	0.154842
MAPK8IP2	0.15484
PROX1	0.154731
CARHSP1	0.154656
KCNT1	0.154651
GPR35	0.15465
SAMSN1	0.154575
CBX7	0.154553
CD40	0.154532
PDZK1	0.154509
SLC25A33	0.154413
SGSH	0.154371
KLF15	0.154083
ITGB4	0.154008
TNFSF14	0.154003
TMC5	0.153805
HAP1	0.153804
HK2	0.153456
HEXIM1	0.15343
TICAM1	0.153377
MDH1B	0.153366
BAG3	0.153366
MXD3	0.153355
PRIM1	0.153329
ITSN1	0.153173
SLC27A2	0.15315
STMN1	0.153117
CCDC11	0.153096
LYPD2	0.153057
NPR2	0.152992
ODF2L	0.152898
TGIF1	0.152626
NDRG2	0.152622
MCM6	0.152455
TMEM40	0.152373
GABRP	0.152359
SEMA4C	0.152304
SLC3A1	0.152273
RIBC1	0.152189
ARHGAP26	0.152151
CHRDL1	0.152002
CX3CR1	0.151866
FBXL20	0.151792
SELPLG	0.151778
SLC38A2	0.151694
COL1A1	0.151689
KBTBD8	0.151671
MOGAT1	0.151641
SUV420H2	0.151634
CHEK1	0.151624
PPRC1	0.151471
CFTR	0.15138
CP	0.151003
SOD3	0.150963
MYH9	0.150916
JUNB	0.150858
DCUN1D3	0.150307
GNAO1	0.150049
FTMT	0.150027
TINAG	0.149463
WNT1	0.149331
H1FOO	0.14933
EXTL1	0.14926
ATP2A3	0.148833
TEF	0.148664
CABYR	0.148647
PALMD	0.148601
HHIP	0.148419
CTSA	0.14839
LIPG	0.14825
SNAP29	0.148135
VSIG2	0.148125
TSPAN13	0.148086
ABCA5	0.147541
ARMC7	0.147456
PNPLA7	0.147445
TRAIP	0.147398
ALOX5AP	0.147397
MYH14	0.147384
RNF149	0.147276
BPNT1	0.14711
BST1	0.147074
RGS3	0.147014
RASGRP2	0.14698
VEGFA	0.146937
VCL	0.146842
LASP1	0.146819
ABCA3	0.146781
AAK1	0.146709
DSP	0.146527
LYST	0.146391
VEGFC	0.146344
CNKSR3	0.146244
CHTF18	0.146147
DOK3	0.146112
RAB37	0.146048
BRIP1	0.146039
LITAF	0.146039
PSME3	0.145898
PRSS36	0.145876
MUC1	0.145821
NEDD9	0.145761
RAC2	0.145543
INADL	0.14546
NOSTRIN	0.145435
PLSCR4	0.145391
FASN	0.145359
PRKCH	0.145193
TACSTD2	0.145164
EMP2	0.145133
INCENP	0.145083
DOPEY1	0.144938
CHAF1A	0.144853
ICOS	0.144734
FXYD2	0.144639
CHRNA7	0.14455
ADAM32	0.144472
PPBP	0.144396
SMCHD1	0.144324
CD83	0.144196
ETV1	0.144082
NUPL1	0.143949
BRCA1	0.143924
CCDC117	0.143792
GPC3	0.143744
WFDC2	0.143505
FXYD3	0.14342
ARID3B	0.143409
IDUA	0.14333
STEAP4	0.143312
FZD2	0.14327
ADD1	0.143259
G0S2	0.143023
TENC1	0.143012
PNRC1	0.143011
FOLR2	0.142971
EPHX2	0.142911
AVIL	0.142782
BTG1	0.142697
TOR1AIP2	0.142679
NFKBIZ	0.142617
TMEM140	0.142553
SLC38A4	0.142388
HACE1	0.142309
PDIA5	0.14229
MYO1F	0.142153
LIG3	0.142153
ITIH4	0.142152
PHLDA2	0.142094
WIPI2	0.141829
HMOX1	0.141478
KRT15	0.141329
DDIT4	0.141009
RASL10A	0.140655
ARVCF	0.140576
MYO18B	0.140446
BCL2L11	0.14033
KRTAP3-1	0.140263
ITGB5	0.140137
FJX1	0.139901
PROS1	0.139523
DRD3	0.139447
ODC1	0.13923
MTTP	0.139077
EDAR	0.138979
DAG1	0.138851
PTPRF	0.138847
TG	0.138584
GPR114	0.138524
PLVAP	0.138516
CD6	0.138415
DNAJB4	0.138409
GABRA3	0.138351
SLC6A4	0.138316
TNFAIP8L1	0.138229
CTSW	0.138177
ALDH2	0.138008
LTBP3	0.137919
ADA	0.137841
MRP63	0.137733
LGALS2	0.137621
SLC4A1	0.137432
ORM1	0.137382
LAMA1	0.137242
ACTN2	0.137218
NEIL3	0.137186
SERPINA10	0.137172
COL7A1	0.137162
RASAL2	0.137129
GGT1	0.137
TRIM36	0.136836
ORM2	0.136833
AMBP	0.136677
CHIA	0.136675
EFNA1	0.136662
PYCARD	0.136594
ANPEP	0.136559
BEX1	0.136559
CHMP4B	0.136529
CDH6	0.136486
TFPI2	0.136456
MNS1	0.136427
SPRY1	0.136364
OTOF	0.136286
ANKRD12	0.136282
PTGFRN	0.136246
SLC19A3	0.136202
CDCA7	0.136172
ITPKC	0.136116
DLC1	0.136099
OGFOD1	0.136088
SERTAD2	0.136062
APP	0.136058
ASB4	0.136003
SPP1	0.135996
GGCX	0.135973
MYO5C	0.135965
PLLP	0.13596
DDB1	0.13595
CFL1	0.135933
PDE4B	0.135864
DIDO1	0.135845
LDB3	0.135834
PAPD5	0.135786
PRICKLE1	0.135682
PTHLH	0.13562
SLC2A1	0.135525
YKT6	0.135521
CALCA	0.135509
HMMR	0.135502
FLOT2	0.13548
PCMTD1	0.135252
MATN4	0.135249
CGNL1	0.135135
NPR3	0.135133
PLAT	0.135047
FUT4	0.134925
IGFBP4	0.134904
FGFR3	0.134873
UBAP2L	0.134858
LTBP1	0.134839
CD80	0.134827
TIMP3	0.134763
SYNPO	0.13465
ULK3	0.134629
SCAMP4	0.134588
NPL	0.134533
OSMR	0.134527
DHFR	0.134515
MAFG	0.134394
HEXIM2	0.134353
ITGA3	0.134189
FMO5	0.134138
ELF5	0.134021
CYLD	0.133911
REEP6	0.133887
PODXL2	0.133885
SPON2	0.133884
FZD7	0.133878
CPOX	0.133873
SBNO2	0.133803
TBC1D1	0.133784
PNKD	0.133724
GLB1L	0.133637
TNFRSF4	0.133587
SDC3	0.133452
OTUD3	0.133423
FBLN1	0.133413
PTK2B	0.133314
HMGB2	0.133312
HIST1H2AK	0.133258
KALRN	0.1332
HSPA8	0.133052
LOXL2	0.133002
UNC93B1	0.13258
CFI	0.132479
PXDN	0.132142
SPINT1	0.132135
PRIMA1	0.132107
ITGA1	0.131964
HYAL3	0.131909
BCAR1	0.131642
P4HB	0.131531
LTA	0.131248
LXN	0.131083
TTK	0.131078
TNS1	0.130874
OCIAD2	0.130868
HIST1H1B	0.130803
CITED2	0.130714
GLIPR1	0.130343
WTAP	0.130232
PTPN21	0.130224
STMN2	0.130045
KRT85	0.130023
GABARAPL1	0.129948
ANXA13	0.129784
TSPAN2	0.129773
INHBB	0.129682
DDX21	0.12968
RHCG	0.129491
BDKRB2	0.129381
ATP1A1	0.129226
AIM1L	0.129092
MPV17	0.129075
CRIP2	0.129038
PARVG	0.129032
TSHZ3	0.128994
PXMP4	0.128959
LGMN	0.128937
DNAJC19	0.128916
NPNT	0.128893
ANP32A	0.128783
LENG8	0.128723
RSL1D1	0.128672
ATP2A1	0.128657
TROAP	0.128568
KIF26B	0.128558
DST	0.128414
RASSF3	0.128413
F13A1	0.128342
NUP214	0.128322
SMARCA2	0.128315
MAK	0.128314
ALDH1A3	0.12827
MMP15	0.128225
OLFM1	0.128104
ACTN4	0.128093
SLC39A10	0.128057
CDCA2	0.128012
ETS2	0.127978
CALCOCO1	0.127963
EMR1	0.127923
RPS14	0.127879
DYNC1H1	0.12786
PNPLA5	0.127857
NFKB1	0.127709
WDR73	0.127704
PTMA	0.127643
LAMB3	0.127624
PARP4	0.127529
HS3ST1	0.127452
ZDHHC7	0.127379
SPAG4	0.127347
KLHDC2	0.127334
VAV3	0.127177
NAV3	0.127173
GPRASP2	0.127103
RMND5A	0.127098
CLIC1	0.127065
B3GNT5	0.127064
HKDC1	0.126994
TFF2	0.126963
LY9	0.12696
THAP2	0.126959
GJB1	0.12683
GLCCI1	0.126814
GBX2	0.126813
KYNU	0.126636
BUB1	0.126622
HBS1L	0.126586
SMC2	0.126549
IGJ	0.126534
MATN2	0.12652
TRAFD1	0.126485
FADS2	0.126428
RSRC2	0.126377
BTF3	0.126368
GCLM	0.126353
IRX3	0.126236
IDH1	0.126196
ZAN	0.126125
GPRASP1	0.126071
HRH1	0.126069
ACSBG1	0.126029
PDE2A	0.126015
TMEM86B	0.126011
OGDH	0.125939
ARHGDIB	0.125925
THRA	0.125917
SOX4	0.125911
TTC28	0.125882
GMPR	0.125863
SLC1A3	0.125811
F11R	0.125773
ACVR1C	0.125711
HRG	0.125687
PLAU	0.125637
SYNPO2	0.125623
LHX6	0.125601
HSP90AB1	0.125519
SLC16A3	0.125357
ZFHX2	0.125314
ST6GAL1	0.125162
EIF2AK3	0.125158
RHOF	0.125098
OSBPL6	0.125032
LBH	0.125021
ITGB7	0.124802
TLN2	0.124625
EIF4G2	0.124604
MAP2K6	0.124586
UBE2Q1	0.124503
TREM1	0.124482
CHAD	0.124244
CALM1	0.12412
SLC22A12	0.124058
MXD4	0.124034
SIDT1	0.124028
CEACAM20	0.123866
C8G	0.123853
SLCO4C1	0.123836
CD9	0.123826
PSME1	0.123789
GRB7	0.123739
STXBP2	0.123593
DHRS3	0.123579
DCTN1	0.123553
LDLR	0.123543
CYP4B1	0.123436
LONRF3	0.123369
UBE2D3	0.123366
BANF1	0.123215
MYLIP	0.123137
CD300LG	0.123078
HSD17B4	0.123059
XRCC2	0.122881
PPP1R15B	0.122877
HUWE1	0.122753
FLNA	0.122448
PHLDA1	0.122252
LAMC1	0.122244
ZBED4	0.122211
KRT16	0.122082
NCAPH	0.121848
IQCK	0.121649
DDR1	0.121569
DUOXA2	0.121519
ENO1	0.12126
TMBIM1	0.12114
HSP90AA1	0.121095
ARFGEF1	0.121029
CLCF1	0.121013
ST14	0.120929
HIST2H2AC	0.12084
NGFR	0.120809
FGF8	0.120522
GALNT2	0.120497
CTDSPL	0.119894
CENPH	0.119817
CDR2	0.119711
ID4	0.119671
FRMD6	0.119659
RGS4	0.119648
SPC24	0.119562
RDM1	0.119535
SLC40A1	0.119435
MAP3K14	0.11935
SERPINB5	0.119171
UGCG	0.119141
ANKRD10	0.119109
PDE4DIP	0.118997
LRP8	0.11895
SLC30A7	0.118947
EMILIN2	0.118924
LCK	0.118914
GJB4	0.11891
CACNA1G	0.118852
TUBB2B	0.118831
MEIG1	0.118827
CAMK4	0.118811
CD177	0.11871
SLC5A3	0.118681
KIF23	0.118618
PER3	0.118586
MYO1B	0.118568
PFKFB3	0.118529
NPEPPS	0.118435
FOXP1	0.118425
MPP6	0.118422
SYT12	0.118417
RAB3A	0.118406
CEP55	0.11835
SLC7A11	0.118324
EPAS1	0.118285
ESCO2	0.118222
SKIL	0.118163
WDFY1	0.118127
RND1	0.1181
LGALS3	0.118014
EXOSC9	0.118004
PPARA	0.117997
SGIP1	0.117946
HDGF	0.117842
FADS1	0.117745
SNRK	0.117722
GSTA2	0.117691
LAMB2	0.117647
TBC1D12	0.117606
IL10	0.117595
NSL1	0.117575
JPH3	0.11756
COL12A1	0.117526
ACP5	0.117484
CCNT2	0.117462
MACF1	0.117332
TMEM158	0.117312
PKIB	0.117293
FSCN1	0.11728
SPRY4	0.117275
ENO3	0.117221
METRNL	0.117215
SOST	0.117205
STC2	0.11718
SCGB3A1	0.117166
MAP4K1	0.117146
RAB26	0.117065
RAP1GAP	0.117062
PJA2	0.117055
CCDC86	0.117054
GAST	0.117004
CABP4	0.116985
CENPA	0.116962
PDGFD	0.116939
MAL2	0.116843
HUNK	0.116839
TMEM106A	0.116787
KIF2C	0.116776
ASB13	0.116767
TMED1	0.116673
HIST1H2AE	0.116672
UBTF	0.116618
WNT6	0.116612
SOX9	0.116582
WNT10B	0.116522
IFRD1	0.116445
PTPN6	0.116443
NEDD4	0.116374
FNDC3B	0.116365
PTPRB	0.116349
USP36	0.116267
CTF1	0.116266
WDR33	0.116227
TNNT2	0.116198
POLQ	0.116192
NES	0.116035
TSPO	0.116026
PIWIL2	0.115979
ATP1B2	0.115861
RRP12	0.115859
FGFBP1	0.115837
SH3BGRL	0.115744
PPIB	0.115739
ID2	0.115566
ATP5B	0.115478
PRPF40A	0.115404
AP1S3	0.115398
IGFBP7	0.115388
PRR3	0.115264
RAB25	0.115105
ACADSB	0.11503
HSPA4L	0.115002
CYP2E1	0.114998
BACH2	0.114947
IL22RA2	0.114867
DDX51	0.114759
GC	0.114703
TTLL4	0.114544
SMTN	0.114529
MAP3K10	0.11447
NAT8L	0.11443
ALPK3	0.114408
HDLBP	0.114406
LEPROTL1	0.114392
SERPINE2	0.11437
PCLO	0.11437
SMPD3	0.114141
GDNF	0.114088
MARCO	0.113893
SLC45A3	0.113828
RETN	0.113806
SNAP23	0.113522
PCBP1	0.113411
ATXN2L	0.113343
STAB2	0.113239
HSD17B11	0.11323
LMNA	0.112997
MAP2K1	0.112994
BRF1	0.112776
HMGB1	0.112719
DHCR24	0.112664
ARHGAP22	0.112594
ZBTB1	0.112591
FUS	0.112441
KCNH2	0.11213
NIPSNAP1	0.111865
FKBP1A	0.111789
CAV1	0.111542
ALPK1	0.111508
SPOCK2	0.111152
PRAM1	0.111102
TM4SF1	0.110969
PHGDH	0.110962
SLC38A5	0.110846
ILDR1	0.110816
NDST1	0.110709
BSG	0.110673
PLXNB2	0.110467
KRT14	0.110457
INSM2	0.110366
NUF2	0.110201
FSTL4	0.110103
CD97	0.110102
CPNE2	0.110071
SLC5A12	0.11001
MGLL	0.109993
TMPRSS2	0.109944
ST3GAL1	0.109932
RSPRY1	0.109915
ZSWIM5	0.109898
PHB2	0.10988
YIF1B	0.109842
HIST1H1A	0.109785
GABARAP	0.109756
KAZALD1	0.10968
EHD2	0.109672
ITGA2	0.109647
TBXA2R	0.109594
LSAMP	0.109587
CPNE1	0.10958
SPHK1	0.10954
SGOL2	0.109473
RASSF6	0.109468
BAIAP2	0.109453
OTUD7B	0.109431
ACTN1	0.109431
KCNN4	0.109429
BCAT1	0.109403
PARD3	0.109377
MMP17	0.109366
CDC25C	0.109366
FBLN5	0.10936
DAB2	0.109322
ACBD5	0.10931
CCDC9	0.109281
GPX4	0.10928
ILK	0.109271
NRBF2	0.109249
TUBA1A	0.109184
RRM1	0.109169
GNG7	0.109126
NCKAP1	0.109015
TOR1AIP1	0.108993
STX3	0.108932
AMN	0.108927
ZMIZ1	0.108919
OVOL2	0.108913
LNPEP	0.108912
NRP1	0.108905
LMO7	0.1089
RGS2	0.108859
MMP11	0.108854
SCML2	0.108816
PARP11	0.108809
COL18A1	0.108805
PTRF	0.108794
PPP1R12B	0.10879
EGFL8	0.108782
IGFBP5	0.108762
BASP1	0.10873
PKN3	0.108657
DHX37	0.108653
CTSK	0.108605
OIP5	0.108586
PSMD3	0.108552
UCK2	0.10852
MCM2	0.108504
MTX1	0.108463
LGI2	0.108453
SLC9A3R2	0.108423
HRH2	0.108421
MTMR3	0.108401
PLEKHA7	0.108379
YBX1	0.108348
CPXM2	0.108338
LAMC2	0.108294
F7	0.108245
PLAGL1	0.108198
RHOU	0.108198
CD55	0.10819
SMOX	0.108181
FKBP4	0.108156
COL8A1	0.10815
FLNB	0.108144
ANAPC2	0.108134
TWIST1	0.108102
PDLIM1	0.108101
GAS1	0.108087
STK40	0.108086
VAT1	0.108065
PCYOX1	0.108041
DPP4	0.107985
CALM2	0.107975
TSPAN15	0.107899
PFN2	0.107884
FCRL5	0.107844
RNF31	0.10784
GOLT1A	0.107838
COX6B2	0.107836
CDKN1C	0.107742
NFKB2	0.107741
GFRA4	0.10774
UNC93A	0.107697
KCTD12	0.107636
SSR1	0.107554
PYGB	0.107526
MSTO1	0.107505
CPLX2	0.107437
SHANK2	0.107391
LDHA	0.107336
AGBL2	0.10733
DDX19A	0.107295
FABP3	0.107205
EXOSC6	0.107142
ARHGAP4	0.107118
GPR116	0.107086
RPGRIP1	0.107044
PCDH1	0.107043
CTSF	0.107041
GPSM3	0.106966
DDX5	0.106959
BBS5	0.106949
CFP	0.106925
SIX4	0.106695
CAPZA1	0.106677
EEF1A1	0.106677
RBL1	0.106609
KIF12	0.106561
ANXA3	0.106495
NR1I3	0.106382
SNX16	0.10634
PTGFR	0.106241
CCDC40	0.106216
BRD8	0.106153
SQSTM1	0.106132
RABGAP1L	0.106111
CDKL5	0.106103
COL27A1	0.106068
SOX17	0.105992
CKAP5	0.105967
KNTC1	0.10594
KLHL11	0.105805
EPPK1	0.10578
LTBP2	0.10575
SERF2	0.105733
RAB5B	0.105716
CKMT2	0.105578
TMSB10	0.105504
PSME2	0.105499
GAPDH	0.105392
MAGED1	0.105266
ELF3	0.105263
LIMK2	0.105182
MYBL2	0.104276
NR2F2	0.104125
DAPK3	0.104017
HIGD2A	0.103773
LIFR	0.103725
SLC2A12	0.10362
SLC25A39	0.103612
SF3B2	0.103607
SPARC	0.103557
EME1	0.1032
SLC38A3	0.103188
USP22	0.102851
CFH	0.102764
TNRC6C	0.102753
RPL29	0.102722
RTN3	0.102456
RAC1	0.102301
STMN4	0.102199
NUDT21	0.10179
ITGA6	0.101651
TSPYL2	0.101607
VTCN1	0.101399
CDK5RAP3	0.101381
ZBTB10	0.101287
MREG	0.101274
EEF2	0.101262
MICAL3	0.101253
STEAP1	0.101125
GFI1	0.101113
NTRK3	0.101088
STC1	0.101015
SARS	0.100999
B3GALNT2	0.100958
CARD10	0.100948
EBPL	0.100881
HCST	0.100877
FSTL3	0.100818
KCNN1	0.100614
MARK1	0.100549
GNAS	0.100522
GNB2L1	0.100489
CHORDC1	0.100478
SEMA6A	0.100453
ATP5A1	0.100395
DCXR	0.100389
COLEC11	0.100343
B3GNT3	0.100213
CENPM	0.100183
STK38L	0.100161
SRGAP3	0.099955
SPSB1	0.0999322
B3GALT4	0.0998273
AKNA	0.0998184
ATF7	0.099808
ALDH1B1	0.099799
ACSS1	0.0997978
WHSC1L1	0.0997814
SLC29A1	0.0997275
CCDC108	0.0997184
NCAPD2	0.0996866
RBM3	0.0996611
ABCA1	0.0996099
ST6GALNAC2	0.0995851
EFEMP1	0.0995609
CBS	0.0994999
TMEM37	0.099475
SCN3B	0.0994671
PDZD2	0.0994463
GNA13	0.0994262
ZFP2	0.0993804
NEGR1	0.0993371
PAG1	0.0992667
SGCB	0.0992647
COCH	0.0992553
RASGEF1B	0.099229
BCAS1	0.0992187
BUB1B	0.0992161
GGN	0.099199
TMED6	0.0991843
CRYL1	0.0991717
SMURF1	0.0991453
SLC25A27	0.0991349
SLC13A3	0.0991286
ATXN7L1	0.0991253
PCMTD2	0.0990748
PRDX1	0.0990421
TYMS	0.0990256
CEBPB	0.0989925
MAP3K6	0.0989909
SGMS2	0.0989862
LEPR	0.0989737
EOMES	0.0989708
ARHGEF1	0.0989613
PRELP	0.0989369
CDKN3	0.0989134
CMTM8	0.0989027
SLC27A1	0.0988568
ACTC1	0.0988346
MLXIPL	0.0988192
CUL3	0.0987448
CCDC115	0.0987261
PHF20L1	0.0987155
CDK5R1	0.0987151
MUC6	0.0987024
CREG2	0.0986232
ANXA2	0.0986219
CD109	0.0986211
AR	0.0986193
CDH3	0.0985717
KRT18	0.098534
MYL4	0.0985268
SFTPA1	0.0985231
TBX2	0.0985199
ID3	0.0984613
YTHDF3	0.0984453
FHL3	0.0984357
BARD1	0.0984035
CLIC5	0.0983829
HEATR1	0.0983601
WDR43	0.0983244
HMGA1	0.0982662
DBF4	0.0982429
HIC2	0.0982365
BCL11B	0.0982315
GAS2L3	0.0982225
TNIP1	0.0982138
ASPH	0.0982056
NFIB	0.0982003
STIL	0.0981963
USF2	0.0981646
ITGB1BP2	0.0981645
SLC4A7	0.0981625
DCBLD2	0.0981537
ARL4A	0.0981246
MDK	0.0980254
FANCA	0.0980224
CTNND1	0.0980118
SEC61A1	0.0980096
ICAM5	0.0979971
SLCO2A1	0.0979945
CLDN7	0.0979791
NUDT8	0.0979491
SLC4A1AP	0.0979057
TIAM2	0.097885
MAF	0.0978533
CCNG2	0.0978484
GPR124	0.0978462
PDZK1IP1	0.0978396
CKB	0.0978034
MGST3	0.0977985
PCBD2	0.0977736
CD302	0.0977275
ERBB2IP	0.0977213
LRRFIP2	0.0976152
SPN	0.0976077
BACH1	0.0976028
APC2	0.0975782
MASTL	0.0975748
PMP22	0.0975398
RPA2	0.09753
PIK3R3	0.0975264
PLSCR1	0.0975019
CBX6	0.0974996
SMAD9	0.0974957
ADD3	0.0974403
PIPOX	0.0974323
PRKDC	0.097417
FBXO25	0.0974159
PICK1	0.0974037
PDIK1L	0.0973922
SLC16A7	0.0973713
EXOC8	0.0973577
TMEM88	0.0973532
CECR2	0.0973506
CYP24A1	0.0973398
HK1	0.0972702
TNFSF8	0.0972413
BZW1	0.0971724
ANKRD11	0.0971468
SUSD4	0.0971111
FFAR2	0.0970899
IL17RE	0.097077
SLC16A11	0.0970735
GSN	0.097062
NPDC1	0.0970302
KLHL9	0.0970114
HIST1H2AB	0.0969915
IGF2	0.0969734
LRRC2	0.0969504
ATP2A2	0.0969354
MDFI	0.0969165
CHRNA10	0.096857
BAIAP2L2	0.0968209
AKAP7	0.0967977
STK17B	0.0967793
DOHH	0.0967693
TMEM116	0.0966962
GDF5	0.096657
LFNG	0.0965512
MCOLN3	0.0963684
ADAM11	0.0963181
SLC25A20	0.0961508
VASH1	0.0961406
SREBF1	0.0961114
MAFK	0.0960896
TRIO	0.0960167
MICALCL	0.0959967
CD47	0.0959965
PSMD13	0.0959533
KISS1	0.0958968
KLF2	0.0958689
HOXA9	0.0958237
GAA	0.0957278
RPS3	0.0957161
PHACTR4	0.0955879
CDC42EP1	0.0952918
SLC8A2	0.0951755
DDX11	0.0950088
CHN2	0.0949426
SLC39A7	0.0947722
SPG21	0.094738
TAGLN2	0.0947358
CNDP2	0.0946294
AHCYL1	0.0944802
SMG7	0.0944172
NGRN	0.0940444
CHST3	0.0938525
VPS18	0.0936627
ATHL1	0.0935765
VAMP2	0.0935732
F8	0.0934153
GRHL1	0.0933834
ITPR3	0.0933617
MAP3K9	0.0931843
SEPW1	0.0931587
RAN	0.0931422
SFT2D1	0.0929975
RXFP4	0.0929023
PDIA6	0.0926834
PSMA7	0.092387
RPS2	0.0923129
TBCA	0.0921764
POU4F3	0.0918977
LMNB1	0.0918311
VDAC3	0.0918073
LANCL1	0.0917514
PPM1G	0.0917357
CPXM1	0.0916489
TANC2	0.0916445
MAP2K3	0.0915259
TLE1	0.0914516
SMC4	0.091423
CAV2	0.0913471
HSP90B1	0.0912997
UPK3A	0.0912994
FGF18	0.0912608
IQGAP3	0.0912538
THY1	0.0911553
GJB3	0.0911253
CCL24	0.0911192
DUS1L	0.0911191
DEPDC7	0.0910868
RAMP1	0.0910841
TNS3	0.0910781
NEXN	0.091057
SDCBP	0.0910443
PHYHIP	0.0910305
FOXJ1	0.0910182
SEMA3C	0.0910105
OXSR1	0.0909681
MYCT1	0.0909577
CPA3	0.0909021
MTA1	0.0908994
KIF11	0.0908954
NOMO1	0.0908858
RAB20	0.0908809
GNAI3	0.0908777
PHF3	0.0908777
CLCN6	0.0908642
WDR7	0.0907433
IKZF2	0.0906849
GNAL	0.0906602
EPHB2	0.0906473
ATP5D	0.0905775
TTC32	0.090482
CENPP	0.0904487
ARHGAP11A	0.0904382
MYL9	0.0903728
GPBP1	0.090367
ALDH1L1	0.0903538
LAMA2	0.0903454
TCIRG1	0.0902735
NCAPG	0.0902664
HPGD	0.0902291
ABLIM1	0.0902112
ANXA9	0.0902065
BCL6	0.0901778
SFT2D3	0.0901766
MYCBPAP	0.0901632
PACSIN1	0.0901364
USP8	0.0901283
CARD14	0.090068
PELI1	0.0900594
CAPZA2	0.0900496
GAL	0.0900111
HIST1H4D	0.0900093
MCM3	0.0899966
HR	0.089993
RUNDC1	0.0899896
RTN4RL2	0.0899802
GPLD1	0.089942
C1RL	0.0899352
ZFAND5	0.0899189
CREM	0.0898835
RHBDF2	0.0898756
TFPI	0.0898644
TANC1	0.0898552
SMARCC1	0.0898439
ICMT	0.0898246
LHFP	0.0897939
TUBD1	0.0897869
CHD1	0.0897798
RASA1	0.0897663
AATK	0.0897323
PPFIBP1	0.089723
CD5	0.0897218
E2F2	0.0896915
PTGIR	0.089679
DTNA	0.0896758
H2AFV	0.0896645
NCF2	0.0896611
RSPO3	0.0896611
JAG1	0.0896475
CLEC2D	0.0896328
CDKN2C	0.0896179
FBXO2	0.0896179
FOXN2	0.0895978
RAB3IL1	0.089595
ACTA2	0.0895899
FTHL17	0.0895854
ABHD14B	0.0895823
RAB33A	0.0895793
FOXO1	0.0895275
NXPH4	0.0895217
LMCD1	0.0895138
RAVER1	0.0895091
UBE2T	0.0894941
MT3	0.0894428
FAT4	0.0894225
SARDH	0.0894182
TRIM68	0.0893766
TPCN1	0.0893762
KIFC1	0.0893601
STUB1	0.0893523
SLMO1	0.0893287
SERPINB9	0.0893098
GRASP	0.0893045
EIF4A2	0.0892707
CALM3	0.0892479
HIST1H3A	0.0892452
DNAJB5	0.0892417
ASNS	0.0892288
MYNN	0.0892041
APOE	0.0891741
TCEA2	0.0891553
PIF1	0.08914
PITX3	0.0891224
SLC12A2	0.0890884
CEP68	0.0890812
M6PR	0.0890795
SPAG7	0.0890769
LRIG3	0.0890642
SLIT1	0.0890515
RORA	0.0890331
SYT8	0.089032
F5	0.0890305
TCEB2	0.0889964
ATP2C1	0.0889962
PLCH2	0.0889694
FLCN	0.0889325
NOC3L	0.0889278
BAZ2B	0.088921
DDC	0.0888763
DNAJB6	0.0888506
RASSF2	0.088846
VKORC1	0.0888353
HSPBAP1	0.0887571
AKAP13	0.0887383
ANXA1	0.0887347
STIP1	0.0887247
HOXA7	0.0887182
SLC17A5	0.0887052
PINK1	0.0886983
PIK3AP1	0.0886805
PBXIP1	0.0886408
MYLK2	0.0886265
COG3	0.0886227
WDR63	0.088543
ATRX	0.0885423
NPFF	0.0885379
NFE2L3	0.0885242
BAD	0.0885104
THAP4	0.0884844
PTP4A1	0.0884774
LCORL	0.0884719
FXYD5	0.0884718
C1QTNF3	0.0884669
CD19	0.0884281
BCAR3	0.0884167
LGALS1	0.0883948
NPHP1	0.0883648
SIVA1	0.0883381
HSPE1	0.0883309
SCG5	0.0883244
CBLB	0.0883202
LY6G6C	0.0883071
LYRM5	0.088264
ITM2B	0.0882474
PSD	0.0882054
HSD11B2	0.0881356
ANKRD33	0.0881254
CCDC112	0.08807
HVCN1	0.0880613
ATP13A3	0.0880601
GPR113	0.0880482
NAGPA	0.0879718
SORBS1	0.0879634
FRY	0.0879482
RGS5	0.0879419
ARHGEF12	0.08792
SLC15A1	0.0879133
SRP9	0.0878777
FZD4	0.08786
HIVEP3	0.0878487
TERT	0.0878085
PAICS	0.0877852
VNN1	0.0877722
HEBP1	0.0877309
THBD	0.0877106
USP31	0.0877098
RABGAP1	0.0876575
CDCP1	0.0876439
HSD11B1	0.0875945
TMEM177	0.0875844
GSTT1	0.0875169
RPS9	0.0875142
POLR2A	0.0875031
AAAS	0.0874698
ITSN2	0.0874372
TRIM56	0.087418
ACVR1	0.0873474
CNNM3	0.0873226
SYT15	0.0873223
IL7	0.087234
RBP4	0.0872189
CFD	0.0872126
MEP1A	0.0871256
TFRC	0.0869725
B3GNT7	0.0869697
AOX1	0.0869502
GZMM	0.0869063
RPS26	0.0868922
SNRPE	0.0868869
CDC42SE1	0.0868055
SDAD1	0.086804
KRT83	0.0865393
ARL4C	0.0864585
IDH2	0.0864471
ATP13A4	0.0864171
LEPROT	0.0863997
RPN1	0.0863408
PNPLA2	0.0861691
HEPH	0.086141
TGFBR3	0.0861092
LUC7L2	0.0861069
RPL14	0.0860884
ENO2	0.0859637
DHX9	0.0856278
VPS8	0.0856118
LAMA5	0.0855946
ESRRG	0.0855642
CR2	0.0853347
[truncated: 5,782 more rows]

## Sheet: Hyperedge size
IFIT1	116
USP18	107
RSAD2	105
ATF3	104
IL6	103
ISG15	102
IFI44	100
IFIT2	100
MX1	98
IFIT3	98
OAS2	96
MX2	96
CXCL10	95
ZBP1	93
TNFAIP3	88
BATF2	85
PARP9	85
RTP4	83
IFIH1	83
CXCL1	81
CCL2	80
CH25H	78
DDX58	77
IRF7	77
CXCL2	74
GBP4	74
BST2	74
CD274	71
SOCS1	69
CD69	68
SAMD9L	68
ZZZ3	68
NFKBIE	65
EGR1	65
SOCS3	64
ISG20	64
IFNB1	63
ZC3H12A	63
PHF11	63
OAS3	63
PLAC8	62
MXD1	61
PTX3	61
CCL5	61
LGALS3BP	61
CXCL9	60
EGR2	60
UBD	60
BCL3	60
STAT1	59
CXCL5	59
CFB	59
EIF2AK2	59
SAA1	59
SAA2	59
GBP2	58
GDF15	57
DUSP2	57
FAP	57
LST1	57
DUSP1	56
SAMHD1	56
GBP5	56
ARID5A	56
PARP14	56
SP110	56
TNFRSF9	55
JUN	55
STAT2	55
FOS	54
TREX1	54
MYC	54
IFITM1	54
IL4I1	53
MAFB	53
IFITM3	52
CXCL11	52
GBP3	52
NFKBIA	52
EPSTI1	52
TGFBI	51
LILRB4	51
SLC15A3	51
NCOA7	50
MLKL	49
TNFRSF12A	49
IL15RA	49
TIMP1	49
TNFSF10	48
ADM	48
TAP1	48
PPA1	48
SERPINE1	48
INHBA	48
NUAK2	47
RELB	47
TRIM21	47
NMI	46
CREB5	46
DAXX	46
ANGPTL4	46
CD86	46
RGS16	46
PLA1A	45
PMAIP1	45
GZMB	45
CASP4	45
IL18BP	45
SNAI1	45
IL12RB1	45
ZFP36	45
THBS1	44
TNF	44
PSMB8	43
GPR84	43
FMO1	43
CCL20	43
ANKRD1	43
EPHX1	42
IFI35	42
GBP1	42
GEM	42
MMP13	42
FCER1G	42
GADD45G	42
KLF6	42
VCAN	41
CCRN4L	41
SLC7A5	41
NFIL3	41
NR1D1	41
MEFV	41
ZC3HAV1	41
LAMP3	41
ARRDC3	41
SCT	41
RNASE4	41
EYA1	41
TOR3A	40
NR4A1	40
IGFBP3	40
CCR1	40
PSMB9	40
PTAFR	40
MS4A7	40
CASP1	40
SLAMF9	40
PSAT1	39
IRF1	39
IL11	39
CCL4	39
GCH1	39
SH3BP2	39
FOSB	39
OGFR	39
KLRC1	38
BIRC3	38
PRM1	38
PNPT1	38
TUBA1C	38
PARP12	38
KIF20A	38
PDCD1	38
PLEKHA4	38
AOC3	38
TUBB6	38
GLS	37
CDCA3	37
PML	37
LGALS9	37
HBEGF	37
SLC2A6	37
AMICA1	37
NAPSA	37
KLF10	37
IL1R2	37
C1S	37
CCNL1	36
CDK5R2	36
MAP3K8	36
SCN3A	36
BNIP3L	36
CXCL12	36
IER3	36
TXNIP	36
GPR65	36
NID1	36
SH2D5	36
LRRC25	36
LCN2	36
PLK3	36
CENPE	36
SPRR1A	36
LAG3	35
FYB	35
PLEKHG3	35
LILRB3	35
HSPA1A	35
GPR171	35
MAFF	35
KIF22	35
AREG	35
MKI67	35
LTBP4	35
ICAM1	35
CDCA5	34
PLA2G7	34
SP100	34
TNFAIP6	34
SLC25A25	34
MMP25	34
TRAF1	34
REPS2	34
ABL2	34
FCGR2B	34
APOBEC1	33
RND3	33
RHOB	33
VAV1	33
SLAMF7	33
CYR61	33
CYBA	33
PCGF5	33
TPX2	33
TGM2	33
TSC22D2	33
EIF5	33
MME	33
PGM5	33
C3	33
PTGER4	33
TRIM15	33
DPYSL5	33
HCLS1	32
FHL2	32
ABTB2	32
FGF2	32
HAS2	32
F10	32
CCR5	32
LPXN	32
NTS	32
CEL	32
SYNE1	32
AHR	32
PAK4	32
EDN1	32
ASPM	32
RRM2	32
ATP1A3	32
BEX2	32
IER5L	31
IL1B	31
ALDH6A1	31
E2F7	31
EVI2A	31
RASGRP3	31
LY86	31
MCM10	31
FBXL8	31
CD300A	31
CAT	31
OVOL1	31
GRN	31
PCOLCE2	31
C3AR1	31
BATF	31
NMRAL1	31
UHRF1	31
TNFAIP2	31
TRIM69	31
TRIP13	31
HDAC9	30
KLF4	30
NR4A3	30
TMEM171	30
DARC	30
UNG	30
HTR7	30
SETDB2	30
JUP	30
SPRY2	30
ADAR	30
FOXM1	30
DMBT1	30
LGI3	29
SEC14L4	29
MTHFD2	29
KIFC3	29
RRAD	29
HEY1	29
PPP1R3B	29
DDIT3	29
TRIB3	29
CLK1	29
NRN1	29
MCM5	29
IL1A	29
BIRC5	29
CYP1A1	29
TBX21	29
S100A9	29
RAD51AP1	29
GSTM1	29
ASCC3	29
TTLL6	29
HP	29
PTGS2	29
LAP3	29
SLC39A14	29
EFNA2	28
SAA4	28
DUSP10	28
SORT1	28
PLTP	28
LTB	28
MCOLN2	28
TUBB3	28
SPAG5	28
ADAMTS4	28
SOX13	28
CCNB2	28
PLK1	28
DHRS9	28
XDH	28
ITGAM	28
DIO2	28
TDRD7	28
IRS1	28
KCNC3	28
UBE2L6	28
B2M	28
EREG	28
AURKA	28
KMO	28
SYNGR4	28
PLK2	28
GATM	28
SUV39H2	28
FIGNL1	28
LAMA3	28
SCN8A	28
FOSL1	27
PDCD4	27
C2	27
CSF2	27
CD8A	27
GJA4	27
GTPBP6	27
GADD45A	27
SHCBP1	27
CCNB1	27
FRYL	27
NR1D2	27
NOTCH3	27
TIMP2	27
TRIB1	27
RASD1	27
TRIM25	27
CDKN1A	27
SPC25	27
RUNX3	27
MAD2L1	27
TAPBP	27
FST	27
COL23A1	27
SEMA5B	27
ICAM4	27
ANGPT2	27
IFNA4	27
E2F8	27
ARRDC4	27
IGSF9	26
ERRFI1	26
DUSP8	26
LAT2	26
SNX21	26
FLRT3	26
LAT	26
ARC	26
MOV10	26
TBC1D10A	26
CCNE1	26
SEMA7A	26
AMOTL2	26
ZEB1	26
PLEKHB1	26
SEPP1	26
NCAPG2	26
APOL6	26
CHAC1	26
NDC80	26
COL11A2	26
MESP1	26
PPP1R10	26
MAOB	26
HSH2D	26
PYGM	26
PER2	26
PDK4	26
IL1RN	26
DNAJB1	26
ZBTB43	26
CPEB2	26
CDC20	26
FKBP5	26
RALGPS1	26
PAPPA	26
B4GALT5	26
THSD7A	26
GATA4	25
RIPK3	25
ARHGEF15	25
PSTPIP1	25
ETV6	25
HIF3A	25
TCF23	25
CLDN2	25
PLAUR	25
CTGF	25
PBK	25
PIM3	25
TK1	25
ASF1B	25
UQCRB	25
SLC3A2	25
SLC11A1	25
GSG1	25
PSMD10	25
CRYAB	25
ACTA1	25
ACO1	25
MEF2A	25
MCAM	25
PNMA1	25
CHD2	25
COPE	25
EFCAB4A	25
MUC4	25
MITD1	25
HPCA	25
DUSP16	25
RBM43	25
F3	25
SERPING1	25
HSPB9	25
PPAP2B	25
KRT17	25
CXCR3	24
SLC25A22	24
POLE	24
TOP2A	24
POLM	24
S100A14	24
AIM1	24
WFIKKN2	24
AHNAK	24
FGFR4	24
CYP1B1	24
FOXD4	24
DNAJA4	24
CTSD	24
CENPK	24
ANLN	24
RAD51	24
GNAO1	24
SLPI	24
HCN2	24
NEFH	24
CCL19	24
RGS11	24
TACC3	24
RETNLB	24
TIMP3	24
UBE2C	24
BMP6	24
SLC6A8	24
DUSP6	24
EHMT1	24
SORD	24
IL10RA	24
VWF	24
EXO1	24
B4GALT7	24
TLR2	24
GFPT2	23
DCK	23
SLC16A6	23
PRSS36	23
DAPP1	23
TLR6	23
VCL	23
GINS1	23
ARL6IP6	23
PTPRU	23
AGER	23
TGM1	23
BTG1	23
ATXN7	23
AAK1	23
JMJD1C	23
AGR2	23
CIITA	23
LDLRAD3	23
RUNX1	23
CDKN2AIP	23
MARCKSL1	23
CDCA8	23
HRASLS5	23
DAGLA	23
HK3	23
MSX1	23
CCNA2	23
MYD88	23
TNXB	23
SAP30	23
NOD2	23
NPM1	23
GSTM3	23
SCGB3A2	23
BTG2	23
GPNMB	23
CSF1	23
VSIG1	22
PPP1R9A	22
EFNB2	22
IER2	22
VPREB3	22
YKT6	22
CIDEC	22
TNFSF9	22
CEBPD	22
TBX3	22
TCAP	22
AASS	22
IRAK2	22
INADL	22
FLNA	22
CKS2	22
HSPA8	22
RASSF4	22
AURKB	22
TLR1	22
GADD45B	22
YRDC	22
SOD2	22
BLCAP	22
DBP	22
MPEG1	22
SOX18	22
FOLR2	22
ACTG1	22
PIGR	22
MBP	22
MB	22
FOSL2	22
SLC37A2	22
ADAM8	22
MMP19	22
GABRP	21
RAC2	21
HELLS	21
PROCR	21
IER5	21
CD38	21
TSPAN12	21
ZBTB20	21
MADD	21
HSPB8	21
LTBP3	21
LRAT	21
LOX	21
CFL1	21
LENG8	21
MTHFR	21
LEFTY1	21
LASP1	21
LAIR1	21
KRT23	21
KLHL25	21
COL4A4	21
CLSTN3	21
INTS6	21
IL12A	21
MPDU1	21
MUC1	21
PRDM1	21
PARP4	21
POU3F1	21
BPNT1	21
PLA2G4C	21
TNFSF13B	21
PGF	21
PDE8B	21
C4B	21
PCF11	21
TNS1	21
ODF2L	21
CCNYL1	21
ABI3BP	21
WISP1	21
GUCY1A3	21
CBX7	21
NKG7	21
NDUFC2	21
NDRG2	21
NDRG1	21
TRIM14	21
FTMT	21
ADRB2	21
SMAD7	21
FBXL20	21
ANKRD37	21
DDIT4	21
AKAP12	21
APLP2	21
FBXO17	21
SYTL3	21
DDB1	21
TEK	21
SLFN5	21
APPL2	21
SNCA	21
TIPARP	21
TLE2	21
SYNE2	21
ECT2	21
FHL1	21
SFRP1	21
ADAMTS1	20
TMOD4	20
SEMA4D	20
MAPT	20
HPSE	20
MELK	20
PSD4	20
WTAP	20
PTK2B	20
ARRDC2	20
ACTG2	20
BAG3	20
TMEM40	20
CENPF	20
ANKRA2	20
RAB37	20
ZCCHC2	20
RACGAP1	20
STMN1	20
TMPRSS3	20
CCR7	20
GDA	20
SGIP1	20
EIF4G2	20
TGIF1	20
SLC34A2	20
OTOF	20
PIM1	20
NRG1	20
PLA2G1B	20
NR4A2	20
FEN1	20
VCAM1	20
PRIMA1	20
HIST1H1T	20
CCNF	20
MYH14	20
ABCA3	20
CCRL2	20
CTSS	20
DPYSL2	20
SOAT2	20
CD14	20
DNASE1L3	20
BBC3	20
ATP2A1	20
TBC1D22B	20
CKS1B	20
COL9A2	20
ETV5	20
IL18RAP	20
ITGB5	20
EPHB3	20
KLHL24	20
ALAS2	20
RASGRP2	19
TMEM87A	19
PSMB10	19
TLR3	19
C1QA	19
CPT1C	19
NEUROG1	19
IL12B	19
ANP32A	19
SERTAD1	19
SGSH	19
YPEL3	19
SH3BP1	19
DDX21	19
BANF1	19
HES1	19
SLCO4A1	19
TNFRSF18	19
CMYA5	19
UNC93B1	19
CKAP2	19
SLC8A3	19
NPEPPS	19
PLVAP	19
ITGA3	19
EGR4	19
SORL1	19
SERPINB2	19
MYH9	19
BCL2L11	19
PRIM1	19
SERPINB8	19
IKZF3	19
PRKCZ	19
ALOX12B	19
TNC	19
TIMELESS	19
NEDD9	19
ITGB4	19
HMGB1	19
TNFAIP8L1	19
SMCHD1	19
DOPEY1	19
TNFRSF10B	19
G0S2	19
FXYD3	19
UPP1	19
DSP	19
TAP2	19
PCMTD1	19
FGF8	19
SLC38A2	19
ZCCHC9	19
OGT	19
CHAF1A	19
GTSE1	19
CFTR	19
ACTN4	19
H3F3B	19
DOK3	19
CHEK1	19
LMO2	19
CHAF1B	19
BTF3	19
KNG1	19
ASS1	19
RASA4	19
RAD54L	19
CDT1	19
WARS	19
SAMD10	19
ARVCF	19
VEGFA	19
F13A1	19
ST14	19
HAP1	19
ARID3B	19
CITED2	19
HUWE1	19
GRB7	19
HYDIN	19
WIPI2	18
PBX1	18
NPR2	18
ARHGAP26	18
RLF	18
GNG12	18
TNP2	18
PER1	18
FBN2	18
SLC27A2	18
CLK4	18
JUNB	18
HIST1H1B	18
TG	18
SLC1A4	18
BMP2	18
RIBC1	18
TRAPPC6A	18
TFPI2	18
PLA2G4F	18
SH3BGRL	18
TENC1	18
HADH	18
IL7R	18
SGOL1	18
DIO3	18
WNT1	18
ODC1	18
TJP1	18
CLU	18
COL16A1	18
CCL1	18
P4HB	18
FGFR3	18
HDGF	18
CHTF18	18
SPINT1	18
IGFBP4	18
DTL	18
TACSTD2	18
FRMD5	18
MCF2L	18
IFITM2	18
SPRY1	18
MAPK8IP2	18
LIG3	18
RAB6B	18
HSP90AA1	18
CX3CL1	18
ZC3H12C	18
UBAP2L	18
FAIM2	18
PTMA	18
MAFG	18
CGNL1	18
KALRN	18
GABRA3	18
DAG1	18
LTBP1	18
CENPI	18
LRRN3	18
RAB30	18
CFLAR	18
KIF15	18
ID4	18
AZGP1	18
PROS1	18
RSL1D1	18
SOD3	18
PPRC1	18
KRTAP3-1	18
TYROBP	18
KCNT1	18
LDB3	18
AMOT	18
BCAN	18
CD9	18
CPNE1	18
FRMD6	18
DCTN1	17
LMNA	17
SLC4A1	17
KRT14	17
PDGFA	17
EPHX2	17
CARHSP1	17
ZWILCH	17
NUPL1	17
ADRA1B	17
EFNA1	17
IDUA	17
EXTL1	17
PCP4L1	17
CHRDL1	17
SLC38A4	17
GPR176	17
THBS3	17
ZDHHC7	17
CAMP	17
STEAP4	17
LDHA	17
FASN	17
CDR2	17
HACE1	17
TBXA2R	17
CCK	17
CD84	17
SPARC	17
CD44	17
MOGAT1	17
HKDC1	17
COL1A1	17
KBTBD8	17
ZAN	17
ITSN1	17
HK2	17
MRP63	17
ETS1	17
YOD1	17
DYNC1H1	17
NCKAP1	17
CLIC1	17
DIDO1	17
HMOX1	17
STAT4	17
ANKRD10	17
ILDR1	17
INHBB	17
NR3C1	17
TRAIP	17
IRF5	17
CCDC11	17
MAP2K1	17
MAP3K13	17
NFKBIZ	17
APP	17
CKM	17
TSPAN13	17
MCM6	17
SLC25A33	17
RRBP1	17
GPC3	17
AIM1L	17
GCLM	17
CXCL16	17
PFKFB3	17
PPM1K	17
PFN2	17
ATP1A1	17
PPM1H	17
GNAS	17
ENC1	17
ARMC7	17
AHRR	17
PNRC1	17
PNPLA7	17
SFTPB	17
GAPDH	17
PNKD	17
GGT1	17
WEE1	17
PLSCR2	17
FLOT2	17
S100A4	17
BRIP1	17
WFDC2	17
PTRF	17
ATP6V1C2	17
DST	17
PROX1	17
CYP2U1	17
SELPLG	17
SAMSN1	16
NAV3	16
MDH1B	16
CP	16
HSP90AB1	16
PDIA5	16
TLN2	16
CTSA	16
HHIP	16
SPRY4	16
PLSCR4	16
FAIM3	16
SEMA4C	16
HEXIM1	16
CHRNA7	16
ABCA5	16
TROAP	16
SUV420H2	16
SBNO2	16
GABARAP	16
SKIL	16
DCUN1D3	16
TICAM1	16
HBS1L	16
SYNPO	16
PSME3	16
COX6B2	16
VEGFC	16
CCDC117	16
RASL10A	16
TNFRSF4	16
SHC4	16
WDFY1	16
RASAL2	16
CHST3	16
AVIL	16
DHCR24	16
PYCARD	16
PTPRF	16
VAMP2	16
IDH1	16
HIST2H2AC	16
ADAM32	16
ID3	16
PXMP4	16
LYPD2	16
HYAL3	16
MNS1	16
LTA	16
CD40	16
ANKRD12	16
STAB2	16
LY9	16
LITAF	16
TTK	16
HIST1H4D	16
PTHLH	16
MYO5C	16
MYO18B	16
CX3CR1	16
HIST1H2AK	16
ANXA2	16
DHX37	16
ST3GAL1	16
SNX10	16
MXD3	16
VSIG2	16
TMEM140	16
LIPG	16
MGLL	16
PPBP	16
ACVR1C	16
FZD7	16
KIF26B	16
PALMD	16
EMP2	16
ZMYND15	16
NUSAP1	16
JPH3	16
TEF	16
PDZK1	16
FLNB	16
BSG	16
RIPK2	16
ALDH2	16
SLC45A3	16
RGS3	16
INCENP	16
SLC3A1	16
PCSK9	16
TNFSF14	16
RPS14	16
FKBP1A	16
NUP214	16
SLC2A1	16
SLC19A3	16
ADORA3	16
TMBIM1	16
CNKSR3	16
RMND5A	16
KLF15	16
H1FOO	16
IGJ	16
ZMIZ1	16
TBC1D1	16
ULK3	16
GPR35	16
TMC5	16
GPR114	16
CPOX	15
MPV17	15
PRKCH	15
ICOS	15
FXYD2	15
RNF149	15
ASB4	15
PRICKLE1	15
RTN3	15
CALM1	15
CD177	15
PHGDH	15
UGCG	15
FOXP1	15
ALPK1	15
GFRA4	15
ITIH4	15
ACBD5	15
GPX4	15
ATP2A3	15
ATP1B2	15
RAB25	15
SLC30A7	15
PXDN	15
MTTP	15
CALM2	15
MTX1	15
FJX1	15
ANKRD11	15
UBTF	15
MAGED1	15
ANPEP	15
ACTN2	15
PTGFRN	15
ACTN1	15
MCM2	15
SPOCK2	15
FHL3	15
SPP1	15
CDCA2	15
CDH6	15
ALDH1A3	15
CDCA7	15
PTCH2	15
HRH2	15
RPL29	15
PDE4B	15
FUS	15
CD83	15
ERBB2IP	15
FUT4	15
ZBED4	15
HMGB2	15
LGMN	15
TNNT2	15
DDX5	15
TLE1	15
BCAR1	15
PRRG4	15
CEACAM20	15
LYST	15
CABYR	15
ILK	15
BEX1	15
ITPKC	15
ETS2	15
LAMB2	15
NOSTRIN	15
TMEM158	15
HDLBP	15
SLC40A1	15
DRD3	15
ALOX5AP	15
ETV1	15
SLC16A3	15
KRT15	15
NFKB1	15
SLC39A10	15
LANCL1	15
TM4SF1	15
PLXNB2	15
DHRS3	15
CHORDC1	15
KRT16	15
RSPRY1	15
LBH	15
BRCA1	15
NTRK3	15
CAV1	15
GLB1L	15
REEP6	15
SLC5A3	15
ADD1	15
COL7A1	15
EEF1A1	15
VAV3	15
TOR1AIP2	15
SLC7A11	15
TINAG	15
NPR3	15
ZFHX2	15
NPL	15
PLAU	15
GALNT2	15
HS3ST1	15
GAS1	15
RHOF	15
EEF2	15
OTUD3	15
BST1	15
DDR1	15
MYO1F	15
SNAP29	15
SMPD3	15
PHLDA2	15
PODXL2	15
OSMR	15
SMC2	15
FZD2	15
CHIA	15
CHMP4B	15
RAB3A	14
SCAMP4	14
VTCN1	14
MAP2K6	14
GABARAPL1	14
IL22RA2	14
ITGA2	14
AMBP	14
TUBA1A	14
ITGA1	14
HSD17B4	14
HSD17B11	14
ADA	14
SYNPO2	14
CYLD	14
KLHDC2	14
LGALS2	14
TMEM86B	14
ATP5B	14
EPAS1	14
ABCA1	14
FSTL3	14
LIFR	14
THRA	14
ST6GAL1	14
DLC1	14
SDC3	14
THAP2	14
STXBP2	14
LOXL2	14
LONRF3	14
DUOXA2	14
ID2	14
ELF5	14
ASB13	14
TFF2	14
PYGB	14
RGS4	14
RRP12	14
F11R	14
LGI2	14
LAMC2	14
STC2	14
LTBP2	14
LAMC1	14
LAMB3	14
TTC28	14
LXN	14
EGFL8	14
LDLR	14
KCTD12	14
LAMA1	14
IRX3	14
CFH	14
KIF23	14
KRT85	14
CFI	14
LHX6	14
PSME1	14
NEIL3	14
USP36	14
GGCX	14
ENO1	14
OLFM1	14
ORM1	14
ORM2	14
SEPW1	14
MMP17	14
MMP15	14
OSBPL6	14
PHB2	14
EDAR	14
CD6	14
GSN	14
FBLN1	14
CD80	14
SLC1A3	14
DHFR	14
SLC6A4	14
CD300LG	14
OGFOD1	14
SOX4	14
ARFGEF1	14
SESN2	14
GZMM	14
SERTAD2	14
TRIM36	14
GLIPR1	14
PPIB	14
UPK3A	14
PPP1R12B	14
CTSW	14
DNAJB4	14
CARD14	14
SERPINE2	14
EIF2AK3	14
SERPINA10	14
BRF1	14
WDR73	14
SLC39A7	14
SPC24	14
PJA2	14
HRG	14
CCDC9	14
MATN2	14
HEXIM2	14
CPA3	14
PLLP	14
PDE2A	14
ACTB	14
PAPD5	14
CABP4	14
XRCC2	14
PSMD3	14
HERC2	14
BUB1	14
FMO5	14
BZW1	14
NES	14
SPON2	14
NPNT	14
SMARCA2	14
HMMR	14
YBX1	14
PLAT	14
GPRASP1	14
EIF4A2	14
DAB2	14
CALCA	14
ELF3	14
MATN4	14
IFRD1	13
PKIB	13
RETN	13
KYNU	13
NGRN	13
WNT6	13
PLAGL1	13
FFAR2	13
CKB	13
TREM1	13
SIDT1	13
SLC5A12	13
SYT12	13
RBM3	13
RASSF6	13
CCDC115	13
RASSF3	13
GJB1	13
EPHB2	13
KLHL11	13
KRT83	13
NIPSNAP1	13
NRP1	13
NSL1	13
GLCCI1	13
TRAFD1	13
IGFBP5	13
CLCF1	13
CACNA1G	13
UBE2Q1	13
GPRASP2	13
CALCOCO1	13
COL12A1	13
SLC22A12	13
TNRC6C	13
IQCK	13
PCBP1	13
PCLO	13
CTF1	13
PCYOX1	13
WNT10B	13
C8G	13
RRM1	13
CTDSPL	13
PDLIM1	13
CYP4B1	13
ARHGAP4	13
PDE4DIP	13
FSTL4	13
ARHGDIB	13
RPS3	13
TMED1	13
PARVG	13
EMR1	13
ESCO2	13
RSRC2	13
PITX3	13
GMPR	13
UBE2D3	13
RGS2	13
OCIAD2	13
CARD10	13
KCNN4	13
CRIP2	13
IGFBP7	13
KCNH2	13
OGDH	13
CLIC5	13
RHCG	13
KAZALD1	13
DNAJC19	13
WHSC1L1	13
PHLDA1	13
OVOL2	13
PA2G4	13
ITGB7	13
ATXN2L	13
MARCO	13
SLCO4C1	13
B3GNT5	13
BAD	13
MGST3	13
PSD	13
CD97	13
CEBPB	13
CECR2	13
SPAG4	13
BCAT1	13
CENPA	13
HMGA1	13
CENPH	13
AKAP13	13
AMN	13
SOX9	13
SCN3B	13
ICMT	13
SOX17	13
LRP8	13
SOST	13
MREG	13
GDNF	13
MACF1	13
ACADSB	13
F7	13
MAK	13
HRH1	13
TSPAN15	13
PTGFR	13
TSPAN2	13
SPHK1	13
CDK5RAP3	13
MAP2K3	13
BAIAP2	13
SPSB1	13
TSHZ3	13
ANXA13	13
CDKL5	13
SQSTM1	13
GBX2	13
CDKN1C	13
FADS2	13
SPG21	13
PTPN21	13
FADS1	13
MAF	13
MSTO1	13
PRKDC	13
WDR33	13
HIGD2A	13
STX3	13
SMTN	13
STIL	13
NCAPH	13
MYL4	13
EBPL	13
FNDC3B	13
HIST1H1A	13
MYLIP	13
STMN2	13
ACSBG1	13
STK17B	13
PNPLA5	13
RAC1	13
LGALS3	13
NAT8L	13
MYO1B	13
CCNL2	13
SMURF1	13
GAST	13
HEPH	13
EHD2	13
RAB5B	13
NEDD4	13
ASPH	13
MUC6	13
STEAP1	13
BDKRB2	13
MTMR3	13
MXD4	13
PPP1R15B	13
GAL	13
CHAD	13
EIF4G3	12
GGN	12
GNG7	12
EXOSC9	12
FSCN1	12
DTNA	12
HCST	12
GPR124	12
HSPA4L	12
EIF4ENIF1	12
GJB4	12
EXOC8	12
DAPK3	12
FCRL5	12
COL5A1	12
CYP2E1	12
CPNE2	12
HK1	12
DDX51	12
IDH2	12
DDX19A	12
ENO3	12
COL8A1	12
FANCD2	12
HUNK	12
GSTA2	12
FOXN2	12
CTSF	12
COL27A1	12
CYP24A1	12
FANCA	12
EMILIN2	12
DPP4	12
FGFBP1	12
GC	12
FXYD5	12
COL18A1	12
HIST1H2AE	12
IL10	12
DUS1L	12
GPSM3	12
GPRC5A	12
CPLX2	12
GNB2L1	12
DNAJB6	12
SUSD4	12
TSPO	12
NEGR1	12
NEUROG3	12
TUBB2B	12
ADAM11	12
ATP2C1	12
NFKB2	12
TTLL4	12
RHOU	12
NGFR	12
ANAPC2	12
TBC1D12	12
NOMO1	12
RDM1	12
NPDC1	12
RAVER1	12
RASA1	12
RAP1GAP	12
RAN	12
ATP2A2	12
RND1	12
CCDC86	12
NCAPD2	12
METRNL	12
ASTN2	12
RTN4RL2	12
STMN4	12
UCK2	12
CD55	12
ACVR1	12
MPP6	12
MT3	12
MYBL2	12
CCNT2	12
ALPK3	12
MYCN	12
TAGLN2	12
MYL9	12
RPGRIP1	12
CCL24	12
NUDT21	12
NUDT8	12
RABGAP1L	12
PRR3	12
PROM2	12
PDZD2	12
PDZK1IP1	12
BUB1B	12
PER3	12
PHF20L1	12
TMEM106A	12
AHCYL1	12
PRDX1	12
PIPOX	12
PIWIL2	12
PPM1G	12
PLCH2	12
PLEKHA7	12
PPARA	12
PMP22	12
PNPLA2	12
PRPF40A	12
PDGFD	12
RABGAP1	12
BBS5	12
TPM1	12
CASC4	12
CAPZA2	12
CAPZA1	12
RAB26	12
TNS3	12
OTUD7B	12
BACH2	12
PTPRB	12
PTPN6	12
CAMK4	12
PARD3	12
PAX9	12
BASP1	12
PCDH1	12
C1RL	12
PSMA4	12
MEIG1	12
POLQ	12
SCGB3A1	12
VASH1	12
LYNX1	12
VAT1	12
SFT2D1	12
CENPM	12
ZC3H11A	12
KCNJ15	12
SMG7	12
ZBTB1	12
SHANK2	12
SIX4	12
CEP55	12
CLDN19	12
LMO7	12
KIF2C	12
ANXA3	12
LMNB1	12
YTHDF3	12
SLC25A39	12
KLF2	12
CKAP5	12
ABLIM1	12
LEPROTL1	12
ARHGAP22	12
SREBF1	12
LCK	12
CHN2	12
SLC2A12	12
SF3B2	12
SLC38A3	12
SEMA6A	12
MAP4K1	12
ZSWIM5	12
STK40	12
USP22	12
USP32	12
SEC61A1	12
MASTL	12
SERF2	12
SNRK	12
ITGA6	12
SNRPE	12
SNAP23	12
SERPINB5	12
ACP5	12
MAL2	12
AP1S3	12
USP8	12
MAP3K10	12
SET	12
MAP3K14	12
ITGB1	12
SLC38A5	11
CTSK	11
SPN	11
PPFIBP1	11
SNX16	11
BACH1	11
THBD	11
THBS2	11
SLC9A3R2	11
AKNA	11
PSME2	11
SLIT1	11
PSMD13	11
PSMA7	11
SLIT2	11
AOX1	11
FBLN5	11
PRAM1	11
SMAD9	11
SMARCC1	11
GCNT2	11
PVR	11
SMOX	11
APC2	11
PRKRIR	11
ALDH3A2	11
SLC35A2	11
SGOL2	11
ATP5A1	11
ST8SIA2	11
ARL6IP1	11
SFT2D3	11
RNF31	11
SF3A2	11
TANC2	11
TAGLN3	11
POLR2A	11
RPS2	11
FTHL17	11
D2HGDH	11
ATHL1	11
DAAM2	11
RXFP4	11
SDCBP	11
EXOSC6	11
SARS	11
FRY	11
ATP5D	11
DCBLD2	11
B3GNT7	11
RHOC	11
TFRC	11
B3GALT4	11
FABP3	11
GATA2	11
ARHGAP29	11
GAS2L3	11
RAI1	11
EPPK1	11
SCML2	11
SLC27A1	11
F8	11
SLC25A20	11
ATXN7L1	11
FKBP4	11
TFPI	11
RBL1	11
TBX2	11
SRP9	11
SSR1	11
IL17RE	11
TMEM88	11
TYMS	11
MAG	11
CDC42SE1	11
MDK	11
CPD	11
CDC25C	11
ACSL4	11
CPEB4	11
UNC93A	11
MICAL3	11
ACTA2	11
MICALCL	11
CD99	11
ACTC1	11
MLXIPL	11
MMP11	11
PMF1	11
MRFAP1	11
TWIST1	11
MTA1	11
HIST1H3A	11
CPXM2	11
HIST1H2AB	11
EFEMP1	11
NDST1	11
HIC2	11
NEDD4L	11
CDK5R1	11
HSPE1	11
CCDC40	11
CENPP	11
INSM2	11
CNDP2	11
AATK	11
IKZF2	11
ITSN2	11
CLDN7	11
KIF12	11
DMKN	11
YIF1B	11
CKMT2	11
KNTC1	11
KPNB1	11
WDTC1	11
LAMA5	11
LARP1	11
LEPR	11
WDR43	11
LFNG	11
WDR1	11
LIMK2	11
CFP	11
LMCD1	11
LNPEP	11
LRRC2	11
LSAMP	11
NFIB	11
DDX11	11
ADD3	11
BRD8	11
NUF2	11
GPR116	11
NXF3	11
GULP1	11
TPCN1	11
OIP5	11
TMPRSS2	11
OSBP	11
H2AFV	11
PIK3R3	11
ELN	11
TOR1AIP1	11
CAPG	11
PDIA6	11
EME1	11
GOLT1A	11
TNIP1	11
TSPYL2	11
PDCD6IP	11
CALM3	11
HEATR1	11
TRIO	11
PLSCR1	11
PLP2	11
NPB	11
AGBL2	11
NT5E	11
NR1I3	11
NR2F2	11
CBX3	11
PARP11	11
PKN3	11
CBS	11
TMSB10	11
NRBF2	11
CAV2	11
TMEM37	10
WDR7	10
SRGAP3	10
EFNA4	10
ZBTB10	10
SREBF2	10
TMEM116	10
SPG7	10
WSB1	10
EPHA2	10
TMED6	10
DOHH	10
DNM1	10
EOMES	10
ZFAND5	10
ZFP2	10
TIAM2	10
SOCS2	10
STARD9	10
VTN	10
STK38L	10
ETF1	10
TUFM	10
ESRRG	10
TCEB2	10
TCERG1	10
STUB1	10
TRIM68	10
TRIM26	10
TPM2	10
USF2	10
USP31	10
E2F2	10
DZIP1L	10
TNFRSF14	10
STK25	10
STIP1	10
DUSP3	10
TGFBR3	10
VDAC3	10
STC1	10
VPRBP	10
TNFSF8	10
VPS13C	10
VPS18	10
VPS37B	10
ST6GALNAC2	10
TLN1	10
PTPRR	10
FBXL13	10
MAP3K9	10
MCL1	10
MCOLN3	10
MDFI	10
HR	10
HPGD	10
MGST1	10
HOXA9	10
MID1	10
MLLT6	10
MPG	10
MPST	10
HIVEP3	10
MYO18A	10
HIST1H1E	10
NFAT5	10
NFE2L3	10
HERC1	10
NFXL1	10
HEG1	10
HEBP1	10
NOL6	10
NR5A1	10
H3F3A	10
H2AFJ	10
NUP93	10
NXPH4	10
NXT2	10
MARK1	10
MAP3K6	10
FBXL5	10
HSP90B1	10
ITGB1BP2	10
ITGB3	10
ITM2B	10
ITPR3	10
JAG1	10
JAK1	10
IGSF3	10
KCNMB1	10
KCNN1	10
IGF2R	10
IGF2	10
KIFC1	10
KISS1	10
KLHL9	10
KRT18	10
LANCL3	10
LEPROT	10
LGALS1	10
LHB	10
ICAM5	10
LRRC58	10
LRRFIP2	10
LSM12	10
LY6G6C	10
HSPBAP1	10
M6PR	10
MAFK	10
OSCAR	10
GSPT2	10
PACSIN1	10
GRHL1	10
RORA	10
RPA2	10
RPL15	10
RPN1	10
RPS19	10
RPS26	10
RPS9	10
SARDH	10
SCARA5	10
SEMA3C	10
FOXJ1	10
SERPINB9	10
FOXC1	10
SFTPA1	10
SGCB	10
SGMS2	10
SLC13A3	10
SLC16A11	10
SLC16A7	10
SLC25A27	10
SLC29A1	10
SLC35D1	10
SLC4A1AP	10
SLC4A7	10
SLC8A2	10
SLCO2A1	10
FBXO25	10
RHBDF2	10
RDX	10
GAA	10
POU4F3	10
PAG1	10
GRASP	10
PBXIP1	10
PCBD2	10
PCMTD2	10
PDE4D	10
GPM6A	10
PDIK1L	10
PHACTR4	10
PICK1	10
GNAL	10
GNA13	10
GFI1	10
RBPMS	10
PPP1R14A	10
GDF5	10
PRELP	10
PTGIR	10
PTP4A1	10
IL7	10
RAB3IL1	10
RAMP1	10
GANAB	10
RASGEF1B	10
RASSF2	10
RBM14	10
OAT	10
AAAS	10
AR	10
BCL6	10
ASNS	10
B3GALNT2	10
B3GNT3	10
CBX6	10
BAIAP2L2	10
CDH3	10
BARD1	10
CBLB	10
CEP68	10
CD302	10
CLCN6	10
ARPC1B	10
ANKRD33	10
BCAS1	10
CTNND1	10
[truncated: 6,588 more rows]

## Sheet: CLR degree
GNG12	4924
PRKX	4702
PCYOX1	4518
PLA2G7	4400
UBR1	4364
NTS	4362
ZDHHC24	4344
SGCB	4252
NUP98	4250
DGKD	4232
ZBTB20	4228
SNIP1	4224
ZEB1	4218
NR1D1	4206
B3GNT1	4194
SIX4	4120
USP48	4118
ALKBH7	4084
SLC12A6	4078
CTNNBIP1	4064
PRMT2	4054
TGFBI	4036
DPH5	4036
AASS	4034
MFSD3	3998
TNFAIP3	3992
NR3C1	3960
BNIP3L	3958
MACF1	3940
RASAL2	3932
RPS27L	3922
PER2	3880
CSTB	3878
TIMP1	3868
ZBTB43	3866
NR1D2	3862
JUN	3860
CCDC23	3838
BRI3BP	3808
PGRMC1	3806
NPEPPS	3798
GLCCI1	3798
GBA	3796
CD302	3764
MSI2	3760
NEDD4	3750
RASA4	3716
TRAPPC6A	3710
CBR4	3702
PIGF	3692
PURB	3686
GCC2	3676
RELB	3664
CNKSR3	3656
AIM1	3638
CCDC115	3622
MCCC2	3620
NIPBL	3620
TMEM19	3608
COX18	3602
DHRS4	3600
DDX47	3600
IRS1	3594
TBC1D22B	3590
APLP2	3584
SLC39A14	3582
DUSP10	3578
ERCC6	3574
MARK3	3574
PINK1	3566
CCDC117	3566
GLB1	3556
GANAB	3554
ZC3H12A	3548
FEM1B	3546
HPS5	3542
DCP1A	3532
THYN1	3528
BEX2	3518
CTSF	3514
NFKBIE	3504
PRICKLE1	3502
PRDX5	3498
MRPS21	3496
ANKRD40	3492
UBL5	3488
CCL2	3488
ECHDC1	3478
NFIL3	3478
CXCL5	3474
ATPIF1	3468
PDK2	3468
REEP5	3466
QPCTL	3466
PIN4	3464
PGM2L1	3462
GPATCH2	3462
HSD17B11	3460
CYB561D2	3458
MEGF8	3450
CALCOCO1	3442
CAPZB	3440
CABLES1	3438
SAA1	3436
PSRC1	3434
BCKDHA	3420
NMNAT1	3420
BRD2	3420
GMEB2	3414
EVL	3414
NDUFA7	3410
RUSC2	3410
ABL2	3408
ING3	3404
ECHDC2	3398
FBXO21	3394
LCN2	3394
MME	3390
KIF20A	3388
TNFRSF9	3386
NDUFB6	3384
AZGP1	3384
GATM	3384
GOLGA7	3380
ODC1	3380
PISD	3380
FEN1	3378
MYEOV2	3372
SLC25A23	3370
HTR7	3364
RBM5	3364
TPX2	3360
THUMPD2	3358
ARRDC3	3354
TSPAN12	3344
CNOT4	3342
PUS1	3340
THSD7A	3338
YOD1	3334
SFMBT1	3332
PGK1	3330
MTF1	3322
ARID3B	3320
SLC25A33	3318
PSAT1	3318
GPR160	3318
TEK	3318
MITD1	3316
NDUFA2	3316
IRX5	3312
APOC1	3308
CH25H	3306
NUAK1	3304
MMACHC	3302
MARCKSL1	3302
ZC3H11A	3302
ALDH6A1	3300
ATP5G2	3298
LSM5	3298
SLC25A25	3298
CLK1	3296
PYCARD	3290
AIG1	3286
MPND	3286
PCP4L1	3284
CYBA	3284
PAPD4	3278
TBX3	3270
PHACTR2	3266
CCDC25	3266
FOXN2	3264
VRK2	3264
CCRN4L	3264
RPS6KA3	3262
CTSB	3262
PLTP	3262
PTPN2	3260
MAGED1	3256
PHF20L1	3254
GPRASP1	3254
MMP15	3248
APPL2	3244
GTF3C4	3242
REV1	3236
TOMM7	3236
ADA	3228
ATRN	3226
VKORC1	3226
TNFRSF10B	3224
PLCL2	3222
CENPE	3218
PRDM4	3218
STEAP1	3216
FRMD5	3214
APOBEC1	3214
CARHSP1	3214
MRE11A	3206
ZNRF3	3204
SLC25A32	3204
CLK4	3202
SETDB1	3200
IL18BP	3200
TOP1MT	3200
RIPK3	3198
NFKBIA	3196
DAPP1	3194
EFNB2	3190
ISG15	3190
NUBP1	3190
SAP30	3184
TOR1AIP1	3184
GPBP1	3184
RBBP6	3180
FCGRT	3180
CRY2	3178
TMEM59	3178
OGG1	3176
HAT1	3172
INTU	3166
RNF130	3164
ZBTB17	3164
SDCBP2	3160
OCEL1	3158
TREX1	3158
OCIAD2	3146
GUCY1A3	3146
VPREB3	3144
SYTL2	3144
TMEM14C	3142
PPP1R13B	3140
BCL7A	3138
NDUFA1	3138
ALDH18A1	3136
CHST7	3134
PLK3	3134
DOK4	3132
ETS2	3126
RALGPS1	3126
PSME1	3124
DHX36	3122
NIPSNAP1	3116
PGM5	3114
SIPA1L2	3112
RNF149	3110
GCHFR	3110
GTF2I	3106
TJP1	3104
NDUFC2	3100
ACAT1	3096
E2F6	3096
CDCA3	3094
LPXN	3094
COG3	3094
MGMT	3094
GEM	3094
MYH10	3090
OPTN	3090
BANF1	3088
TSPYL4	3086
LYST	3086
NUDT2	3084
ENDOG	3082
OXSR1	3082
VEGFA	3082
PSTPIP1	3078
HSBP1	3076
FOXM1	3074
BAK1	3074
LNX1	3074
CCDC53	3074
ABTB2	3072
DUSP8	3072
EIF2AK3	3072
SLC20A1	3070
IQSEC1	3068
SLC3A2	3068
TRAF6	3062
CETN2	3060
CFB	3060
PRKAG2	3058
EPS15	3056
RIOK3	3054
GPR65	3052
SHMT1	3050
GOT1	3050
ATF3	3050
KIN	3048
ADI1	3048
PHF11	3048
PIGK	3046
TRIO	3042
KIF26B	3038
MLKL	3038
HAGH	3038
PHGDH	3036
KLC4	3028
WBP1	3024
NUAK2	3022
SBNO1	3018
VCAN	3018
EFCAB4A	3016
CYLD	3008
REPS2	3006
B3GALNT2	3006
IGSF8	3004
MAFG	3004
CTNNAL1	3002
PAFAH1B1	3000
ARPC1B	3000
BCAP31	3000
UGCG	2998
KLHL24	2996
RAF1	2994
ABHD14B	2994
PMF1	2992
SEMA7A	2992
TTLL1	2992
YRDC	2992
DPP8	2990
LRRN3	2988
KLHL11	2986
HPSE	2986
WDR54	2982
RNF187	2982
UBA52	2978
ABCF1	2978
PLLP	2978
ARL3	2978
DBT	2978
FGD6	2976
PRMT6	2976
TDG	2976
BRAF	2974
LRRC1	2974
MRPL52	2970
CLU	2968
SFXN4	2968
ZZEF1	2964
LNPEP	2964
HGSNAT	2964
PUM1	2964
RIBC1	2962
AKAP8	2962
GTPBP4	2962
DDX21	2960
MTR	2958
ELL	2956
ID4	2956
EPC1	2956
NFIB	2956
UQCRH	2954
SLC16A11	2952
IL6	2950
SGMS2	2950
YPEL5	2948
NUDT5	2944
HCFC2	2940
METAP1	2940
MID2	2940
NCK1	2940
ARL2BP	2940
ETF1	2940
RSPRY1	2940
SRFBP1	2938
BCL7C	2936
ST6GALNAC2	2936
MOSPD3	2936
APH1B	2934
VLDLR	2930
PQLC3	2930
CTDSPL	2928
PXMP4	2928
JMY	2926
NRAS	2926
SERGEF	2926
COMMD6	2922
SCN3A	2922
TTC9C	2922
ZER1	2922
PMAIP1	2920
SLAMF9	2920
GPR84	2920
RNASE4	2920
STX8	2918
ARPC1A	2916
LITAF	2916
TNRC6A	2916
KLF10	2914
IDH3G	2912
VAV1	2912
USP31	2912
CCR5	2908
MALT1	2908
PDE8B	2908
SCPEP1	2908
NPR2	2906
CLCN5	2904
UBD	2904
PRKCZ	2902
TST	2902
NMD3	2898
IMPA2	2898
DUSP1	2896
RTN2	2894
SLC16A6	2892
SH3PXD2B	2890
SLC41A3	2890
CKS1B	2884
MEFV	2884
ACSS1	2884
THRB	2884
TPCN1	2882
MED11	2880
RDM1	2880
PIM3	2880
MYO5B	2878
HIGD2A	2878
BID	2878
GPRASP2	2878
STAU2	2874
CCNT2	2874
RAB5B	2872
SCAMP2	2870
MDH1	2870
PCOLCE2	2868
THBS3	2868
THRA	2866
INHBA	2864
BTBD10	2862
GCH1	2862
PPA1	2862
TUBGCP3	2862
NDUFS4	2858
SETD2	2858
AGPAT1	2856
ATP6V1G1	2856
PIK3CA	2856
YPEL3	2856
CDKN2AIP	2856
EPHX1	2854
NME5	2854
RLF	2854
NDRG1	2854
FIS1	2852
ERGIC1	2852
MTMR9	2850
RCL1	2846
PLA1A	2846
PGPEP1	2846
RPAP1	2844
TMEM42	2844
MAP3K14	2844
DCAKD	2842
PANK2	2842
SEC23IP	2842
PAK1IP1	2842
AKTIP	2840
PPOX	2840
STX7	2840
DGUOK	2838
NDUFA12	2838
TSPAN6	2838
NDUFAB1	2838
CDC23	2836
LSM4	2836
AFAP1L1	2834
FKBP5	2834
KCNMB4	2834
TOX3	2834
ZFAND1	2834
POLR3GL	2832
PRDX2	2830
RAB30	2830
LAPTM4B	2828
TACSTD2	2828
MIF	2828
CXCL9	2826
DNAJA4	2826
POGZ	2826
ARL4A	2826
PCGF5	2822
ZDHHC1	2822
LRRC25	2818
KLHDC8B	2816
CCBL1	2812
ZFAND5	2812
RNF121	2812
IPPK	2810
RFC5	2808
ZBTB10	2808
PTBP2	2804
RPL23A	2802
VEGFB	2802
CYFIP1	2800
GMDS	2800
USP9X	2800
SOCS5	2800
PROCR	2798
TM2D2	2796
MAP2K4	2796
RC3H1	2796
TMEM9	2794
UBE2L3	2794
PITPNM2	2794
SH3BGRL2	2794
BLVRA	2794
CTBS	2792
MPP6	2790
ARHGEF19	2790
MORC3	2788
DDX26B	2786
SETBP1	2786
PER3	2786
STX17	2784
LTBP3	2784
DHRS3	2784
VEGFC	2782
IDH2	2780
RASGEF1A	2778
COPB2	2776
FZD2	2776
NRN1	2776
MAPT	2776
RASGRP3	2776
MTSS1	2776
NEDD9	2776
NFAT5	2774
PSPC1	2774
TMEM185B	2774
PDHB	2772
NADSYN1	2772
TRAF1	2772
CRYL1	2772
GSTZ1	2770
BRD1	2770
CLSTN1	2764
KCNS3	2764
AMBP	2764
RRBP1	2762
HAX1	2758
PPAP2B	2758
SLC25A1	2758
IFT122	2758
TOP2B	2756
TLE2	2756
GAB1	2756
PPP1R15B	2756
SLMAP	2754
FAHD2A	2754
ING4	2754
RBL2	2754
ALG8	2752
PEMT	2752
GCNT1	2752
DOT1L	2750
PPTC7	2750
COX7C	2750
HADHB	2748
PRPSAP1	2748
MTHFD2	2746
PITPNA	2746
GM2A	2746
KIFC2	2746
PPP1R9A	2744
PLA2G1B	2742
RANBP1	2740
FCER1G	2740
WEE1	2736
DCTD	2734
LGALS3BP	2734
DIDO1	2732
DDB1	2732
SSR4	2732
AP1G1	2730
USPL1	2730
APC2	2728
ATP5J2	2728
PROSC	2728
LMAN2	2728
FGFR2	2728
GDA	2728
HES1	2726
PTRH1	2726
SEMA3A	2726
ETHE1	2724
ALDH1A1	2722
C3AR1	2722
FAHD1	2722
ACN9	2718
SNAP29	2718
SNAPC4	2716
SEC61G	2716
SLC22A17	2714
FBXO32	2712
UTP15	2712
SLC39A1	2712
STOML2	2712
TSC22D1	2712
FCGR2B	2710
VPS41	2710
MBIP	2710
MTHFD1L	2706
MAP3K6	2706
IL12RB1	2706
TNFRSF12A	2702
DYNC2LI1	2702
GPR107	2702
ARMC8	2700
THSD1	2700
GUCY1B3	2700
G0S2	2698
LOX	2698
MAOB	2698
SLC25A35	2698
COMMD4	2698
CAPG	2696
CHD3	2696
GBP3	2694
PDE6D	2692
NOL12	2692
PIGZ	2692
FANCL	2690
IL11	2686
XPOT	2686
ABCA2	2686
FBXO28	2686
LY75	2684
UBE2A	2684
PLA2G4A	2684
SLC25A27	2684
ORMDL2	2684
TMTC4	2684
OSBPL2	2682
BBS9	2680
JUP	2678
USP36	2678
HRSP12	2678
HR	2678
LMBRD1	2678
BLOC1S1	2678
MYO1D	2676
PPT2	2676
NDUFA11	2676
TNFAIP6	2676
CBL	2674
NUBP2	2674
EVI2A	2674
SORT1	2674
PAFAH1B3	2672
KIF22	2670
TMEM57	2670
FBXO30	2670
FMO1	2670
PIGP	2670
PANX1	2670
DLC1	2670
TLK2	2670
BMP2K	2668
RRP12	2668
FKBP9	2668
SUMF1	2666
OSBPL3	2664
SVIL	2664
DCK	2664
KRBA1	2662
TMCC3	2660
PDSS1	2660
SAP30L	2656
FZD5	2654
SAMD8	2654
PRPF38B	2654
REV3L	2652
PIH1D1	2652
CSNK2B	2650
HDDC3	2650
NME3	2648
QARS	2648
AK2	2646
CD69	2646
ZSCAN20	2644
HSD17B4	2644
RCE1	2644
DBI	2644
OGT	2644
ATP6V1E2	2644
B3GNT5	2642
IL1R2	2642
HLTF	2640
LEFTY1	2640
DHX15	2640
RNF5	2640
TMEM110	2640
HP1BP3	2638
HSP90B1	2638
DSCR3	2638
LSM7	2638
UBE2E3	2636
RTDR1	2636
ALG14	2636
DUSP16	2636
CCNB2	2634
ANP32B	2634
RBBP8	2634
KBTBD11	2634
IFRD1	2632
NIT1	2632
ACY1	2632
LGI3	2632
PLEKHG4	2632
EEF2K	2632
LATS2	2632
MTF2	2632
ECHS1	2630
FGF18	2630
TMEM98	2630
APBB1IP	2628
NTAN1	2628
TMED3	2628
TMEM63A	2628
BIRC3	2628
GGT1	2624
TCEA2	2624
SORL1	2624
HHAT	2622
FBXO15	2622
SAA2	2622
SSPN	2622
NARF	2622
TMEM129	2622
ATP6V1C2	2620
CCDC28A	2620
SYNJ1	2620
CCDC92	2618
FBN1	2618
PDZD11	2616
STIM1	2616
RNASEH2B	2616
SHMT2	2614
PLOD1	2614
TBCB	2614
LYRM2	2614
FANCC	2614
LSMD1	2612
B4GALT5	2612
EHBP1L1	2612
SLCO4A1	2612
CREB5	2612
NCAPG2	2610
NUPL1	2610
KRTAP3-1	2610
TNIK	2610
DTNBP1	2610
UROD	2610
ATF7IP	2608
ATAD2B	2608
FBXW8	2606
P4HB	2604
EGR1	2604
APRT	2604
C1QTNF6	2604
ACAA2	2602
RGS11	2602
ST6GAL1	2602
POLR1E	2600
RNF126	2598
LTBP4	2598
HERC4	2598
PTPN21	2598
BCKDK	2596
BTG1	2596
ZNHIT3	2596
LAMP2	2596
RER1	2594
ACTR1A	2594
BAZ2B	2592
GGCX	2592
KCNQ1	2592
CCL4	2590
DIO2	2590
GDF1	2590
LONRF3	2590
MAFB	2590
GCC1	2590
EAF1	2590
RNPEP	2590
RAB37	2588
TMEM14A	2588
SNX14	2588
IRF5	2588
GZF1	2588
TMEM50A	2586
UTRN	2586
BDNF	2586
HMGA1	2584
BUB1B	2582
RBM8A	2582
HK3	2582
STYK1	2582
PSMD12	2580
PPRC1	2580
GABARAPL1	2578
NUP160	2578
RASGRF2	2578
ALDH16A1	2578
UPF3B	2576
PIK3R4	2576
DBP	2576
STRN3	2576
PPP2R3C	2574
DCTN4	2574
SLC37A2	2574
PIM1	2572
H3F3B	2572
LPIN2	2572
TSPAN31	2572
GPNMB	2570
ELMOD2	2568
ENO3	2568
RBM28	2568
RBM39	2568
PDIA6	2568
GPC4	2566
ABCC1	2566
PIGX	2566
AKAP8L	2566
SNX10	2566
ZCCHC8	2566
GAN	2564
EIF4EBP2	2564
KIF1B	2564
TSC22D2	2564
GATA3	2562
MAPK12	2560
ANKRD13C	2560
ALDH4A1	2558
SDC4	2558
NKIRAS1	2556
TGM1	2556
ABHD14A	2556
INCENP	2554
MGST2	2554
NASP	2554
ZCCHC14	2554
AIM1L	2552
EZH1	2552
ERGIC3	2552
ETV6	2552
LSM11	2552
LPIN1	2552
SMEK1	2552
EXO1	2550
TSPAN2	2550
BLMH	2548
CPSF1	2546
CRIP2	2546
PAQR7	2546
FNIP1	2546
SMAD7	2546
TICAM1	2544
YTHDF1	2544
GSTM1	2544
TM7SF2	2544
SRPX	2542
LHFPL2	2542
RPGR	2542
AMOTL2	2542
SIPA1L1	2542
MAP2K1	2540
CDKN1A	2540
NICN1	2540
FBXO2	2540
AHCY	2538
IFT80	2538
DPY19L1	2538
STK25	2536
PQLC2	2536
INSR	2536
PNKD	2536
ANKRD10	2536
GZMB	2534
GADD45G	2534
RSRC2	2534
TXNIP	2534
PAPOLG	2532
EBPL	2532
LEMD3	2532
FXYD2	2532
PSIP1	2530
SMYD2	2530
STARD8	2530
MRPL48	2530
CDKL2	2528
FKBP1B	2528
SALL2	2528
SCP2	2526
RAB3GAP2	2526
ABI3BP	2526
PER1	2526
ENTPD3	2526
CHST3	2524
EIF2S2	2524
CHMP4B	2522
ADD3	2522
AGA	2522
GLT8D1	2522
FSTL1	2520
TXNRD3	2520
ASB4	2520
SIRPA	2520
PAPSS1	2518
ATP5H	2518
PPP4R2	2516
ALS2	2514
CARS	2514
LRRC36	2514
PARP12	2514
EPRS	2512
ABHD2	2512
FOXO1	2512
ALDH7A1	2512
ZRANB1	2510
PARD6A	2510
NRG1	2510
CFDP1	2508
MKLN1	2508
SNX21	2508
GALE	2508
LCOR	2506
CMTM8	2506
MYLIP	2506
AP1S1	2504
SLC7A7	2504
RPS25	2504
MCM5	2502
CHKB	2502
SNX7	2502
CCDC86	2502
ERBB2IP	2502
RAB15	2502
MRPL1	2500
CCNE1	2500
RTP4	2500
RAB32	2498
ARHGAP12	2498
PFDN4	2498
RDH5	2498
SLC44A3	2498
LMNB1	2496
PCLO	2496
SRP14	2496
E2F8	2494
KLHL17	2494
MS4A7	2494
NDUFC1	2494
CLOCK	2494
FRS2	2492
STK38L	2492
SPSB3	2492
NRF1	2492
OCLN	2492
EXT2	2490
REEP4	2490
NDUFB11	2490
PTX3	2490
GGA3	2490
PARP8	2490
ETV4	2488
PHF10	2488
FLOT2	2488
PDCD4	2488
TMEM17	2488
GNA13	2488
NID1	2486
UCK2	2486
PHF21A	2486
VIL1	2486
HRH1	2486
ECH1	2484
TMEM45A	2484
IRF7	2484
NAPSA	2484
SMCHD1	2482
BACH2	2480
COPZ1	2480
ADCK5	2480
RBM4	2480
RAB27B	2480
SLC25A40	2480
NOLC1	2478
STT3B	2478
HS3ST1	2476
POLE3	2476
CUTC	2476
GPT2	2474
SERPINE2	2474
IER3IP1	2474
CHD2	2474
PEPD	2474
TERF1	2472
KIF5B	2472
PLXND1	2472
PRKRIR	2470
TROVE2	2470
AZI2	2470
TLR6	2470
LYRM4	2468
ARFGEF1	2468
EFNA4	2468
AHR	2468
HMGN3	2468
MCM10	2466
GSTM2	2466
TLR1	2466
ATP1A3	2466
ASH2L	2464
RPRM	2464
CLP1	2462
CENPK	2460
SARS2	2460
TMSB10	2460
RAB20	2460
STK40	2460
SOCS1	2460
CXCL10	2460
PLAC8	2460
TRIM13	2460
RPS28	2460
CX3CL1	2460
BOLA3	2458
PPP2R5D	2458
CXCL16	2458
DARC	2458
GTF2H1	2458
NPC2	2458
CREBL2	2456
PLEKHA6	2456
GINS1	2454
OSTM1	2454
PTAFR	2454
NSMCE1	2454
PPIH	2454
FASTKD5	2454
CCPG1	2452
RPP40	2452
RAB10	2450
MEGF6	2450
RPL34	2450
LAMA2	2450
ZBP1	2450
CD63	2448
CDC37L1	2448
STAG1	2448
DDOST	2446
LIFR	2446
TUBB6	2446
NMI	2446
DDX55	2444
SMAD9	2444
SKAP2	2444
VPS45	2442
HNMT	2442
LY86	2442
WAC	2442
PRKCSH	2440
TGFB1	2440
AK3	2440
JMJD1C	2440
NUDT1	2440
ABHD1	2440
PAQR8	2438
BCAR1	2436
GPS1	2436
RTN3	2436
YIF1A	2436
PIPOX	2436
SOAT2	2436
SDHC	2436
HCLS1	2434
USP25	2434
FBXO42	2434
N6AMT2	2432
PPP1R3E	2432
NUP43	2432
NPEPL1	2432
XPO6	2432
BLVRB	2432
PRDM2	2432
CPNE5	2430
CFI	2430
FDXR	2430
KLHDC2	2428
NAGA	2428
SPAG4	2428
GUK1	2426
DAD1	2426
AGPAT5	2426
ZBTB4	2426
DHCR24	2424
WFS1	2424
CDK5RAP3	2424
HECTD1	2424
NPM2	2424
DUT	2424
CCDC22	2422
GNA11	2422
SEC23A	2422
TBRG1	2422
FDPS	2422
MGST3	2422
DAAM1	2420
TGOLN2	2420
ASB1	2420
MYO18A	2420
PHC3	2418
ABCA5	2418
LGMN	2418
WDR43	2418
TNF	2418
BCHE	2416
SETX	2416
GTF2E2	2414
GJB4	2414
ITGB6	2414
TRAF3	2414
GBP5	2414
ZSCAN29	2412
NLK	2412
SNRPB2	2412
UBE3B	2412
MAP3K1	2412
USP53	2412
CD81	2410
C1GALT1C1	2410
NT5DC1	2410
SCRN2	2410
GSTT1	2410
FCF1	2410
CCNYL1	2408
TIMP4	2408
ADARB1	2408
SERF2	2406
DSP	2406
RAB26	2406
CHID1	2404
IDS	2404
MSRB2	2404
KIF21A	2404
CNIH4	2404
ESD	2404
NAT6	2404
TMEM141	2402
FOSL1	2402
GOLT1B	2402
MARK1	2402
SLC15A3	2402
SUZ12	2402
SQSTM1	2400
HK1	2400
SAT1	2400
SEPP1	2400
FBXO38	2400
STAM	2398
ADSS	2398
CYP1A1	2398
TIPARP	2396
UQCRB	2396
PSMB10	2396
IFT20	2396
DCXR	2396
FBXL12	2396
IVD	2396
CCNDBP1	2396
STEAP2	2394
PAFAH1B2	2394
KLHL7	2394
AOX1	2394
HN1L	2394
RBM26	2394
GMPR2	2394
CCNL2	2392
MRPL30	2392
ZDHHC13	2390
S100A4	2390
SPSB1	2390
GBP2	2390
CNOT8	2388
SCO1	2388
IL10RA	2388
COX5B	2388
FUNDC1	2386
GPR125	2384
HIAT1	2384
GBAS	2384
ILF3	2384
TINAG	2384
TMED5	2384
ZMYM2	2384
KLHDC4	2382
ENO1	2382
EIF4E2	2382
CMBL	2382
SUPV3L1	2382
GGN	2380
ZFYVE21	2380
CHCHD7	2378
PPM1D	2376
SPINT1	2376
WDR77	2376
HLCS	2376
PROS1	2376
APIP	2374
ISY1	2374
BACE2	2374
MPST	2374
DNAJB4	2374
RAB11A	2372
BTRC	2372
FIGN	2370
CDKL5	2370
DSN1	2370
MED9	2370
PEX3	2370
ASCC3	2370
DUSP23	2368
MYO9A	2368
BTBD1	2368
UBE2F	2368
COL8A1	2368
TBX21	2368
CRIPT	2368
PPM1K	2366
GNG11	2366
SCYL2	2366
TMEM53	2366
ASRGL1	2364
ARID5A	2364
NDUFA5	2364
GHDC	2362
NENF	2362
MDH2	2362
RALBP1	2362
UNC13B	2362
EFNA1	2362
SHFM1	2362
SPRR1A	2360
PTGS2	2360
COX6C	2358
TANC2	2356
PSMB8	2356
MID1IP1	2356
MYL6B	2354
PFDN5	2354
DUSP2	2354
BRWD1	2354
STK39	2352
PPM1H	2352
CD274	2352
TRIM24	2350
GRHL1	2350
POMT1	2350
ARHGAP11A	2350
CLDN2	2350
TBX2	2350
YPEL1	2350
B3GALT4	2350
CCNB1	2348
SLC23A2	2348
DHX30	2348
ZBTB7B	2348
KLF4	2348
RAB21	2348
BAG3	2346
DHRS7	2344
MARVELD2	2344
TNNT1	2344
HIST1H2BE	2344
RBP7	2344
SLA	2344
ALDH5A1	2342
LMNA	2342
GPX1	2342
NUP50	2342
ERGIC2	2342
BACE1	2342
SNRK	2342
SDHD	2340
UBE2N	2340
NRBP2	2340
PCDHB14	2340
TSPAN17	2340
LYPLAL1	2338
DUSP19	2338
RAMP1	2338
DTX4	2336
FASN	2336
NDUFA10	2336
MGA	2336
ETV1	2336
SEMA3E	2336
MCOLN2	2336
TGM2	2336
ITCH	2334
DDR1	2334
DERA	2334
TIMP2	2334
PPP2R2A	2334
SLC39A7	2332
STAG2	2332
FBP1	2332
NUDCD2	2332
OSBPL6	2332
SLC11A1	2332
DIS3	2332
NUP37	2330
LRAT	2330
SEC14L4	2330
SH3GLB2	2330
ATP13A2	2330
PLA2G4C	2330
TRIM69	2328
CRELD1	2328
CELSR3	2328
TTC27	2328
FCHSD2	2328
NGEF	2328
PLEKHB1	2328
UFD1L	2328
ARRDC2	2328
ELOVL5	2326
PHF3	2326
CDC42BPA	2326
PCCB	2326
RPL30	2326
SPINT2	2324
VPS37B	2324
KATNA1	2324
BDP1	2324
IL12A	2322
KPNB1	2322
ZBTB1	2322
UBAP2	2322
ALDH1A3	2322
APOM	2322
HIST1H3A	2322
SEC24A	2322
CHIC2	2322
ISYNA1	2320
AP1M1	2320
PSMD11	2320
WDR70	2320
PAIP2	2320
UAP1L1	2320
ADORA2A	2320
PRKACB	2320
SERINC1	2318
TMEM171	2318
BTD	2318
LASP1	2316
SF3B2	2316
SIRT5	2316
MTCP1	2316
TTC3	2316
TRIM32	2316
NGRN	2314
SNN	2314
PLAGL2	2314
NNMT	2314
RAB7L1	2314
PGD	2312
NTHL1	2312
FNTB	2312
CHST8	2312
RASA2	2312
CCNF	2312
CHMP5	2310
DAP	2310
PRPF8	2310
RHOC	2310
KIF5C	2310
THBS1	2310
NSF	2308
USP3	2308
PDGFD	2308
BAD	2306
FAT4	2306
ADH5	2306
APP	2304
CHD4	2304
CD40	2304
ARSA	2304
EIF4G2	2302
WNT10B	2302
IER5	2302
DAK	2302
RASGEF1B	2302
SERTAD2	2302
MRPL54	2302
EPM2AIP1	2298
PRSS8	2298
SEPHS1	2298
CTSH	2298
FIGNL1	2296
TRIP12	2296
RBMX2	2296
PHLDB1	2296
GPR176	2296
PTPRU	2296
DPM3	2296
ZNHIT1	2296
DHPS	2294
CAD	2294
MDM4	2294
CASP1	2294
CDKN1C	2292
MYO10	2292
UVRAG	2292
RRAGC	2292
GOLGA4	2290
ERCC3	2290
CKS2	2290
FBXO3	2290
POLR2G	2290
RSBN1	2288
TBXAS1	2288
KLHL8	2288
ISCU	2286
BECN1	2286
NCKAP1	2286
NUDT21	2286
ABCC5	2286
PVRL3	2286
GAS6	2286
SIX5	2284
MESP1	2284
KCNN4	2282
MSH2	2282
TCEB3	2282
TRAF5	2282
SH2D5	2282
DDT	2282
LAMA5	2282
C1QA	2282
MTO1	2282
RCOR3	2282
PTPMT1	2282
NLN	2280
EEF2	2280
ASF1B	2280
EIF4E3	2280
PFN1	2278
KIF27	2278
NONO	2276
PSMC3	2276
SDCBP	2276
ARFGEF2	2276
ATP5C1	2276
CENPQ	2274
MTMR3	2274
DNAJC5	2274
KAZALD1	2274
MYO1B	2274
GEMIN8	2274
DENND3	2274
ARID1A	2272
PAPSS2	2272
NEGR1	2272
PRM1	2272
PTPRB	2272
TCF12	2272
DTL	2270
ETFA	2270
USP40	2270
ELP3	2270
RPGRIP1L	2270
MXD1	2270
RIPK2	2270
SLC3A1	2270
STX3	2270
MAPK8IP2	2268
HMGB1	2268
TPD52	2268
NPR3	2266
NUDT18	2266
VEZF1	2266
WDR26	2266
MLLT6	2266
PSMD3	2266
ADRB2	2266
SNCA	2266
NDUFV1	2266
NEFH	2266
GSK3B	2266
PHPT1	2266
CEP68	2266
MMAA	2264
BNIP1	2264
SOCS3	2264
HDAC9	2264
CUTA	2264
ALKBH1	2264
RAPGEF2	2264
METTL1	2262
CLDN7	2262
WRNIP1	2262
HSP90AA1	2262
NDRG2	2262
DYX1C1	2262
GABARAP	2260
GMPPB	2260
RAC1	2258
SPATA5	2258
TXNDC9	2258
GSTK1	2258
HSPA4L	2258
MIER2	2256
TMED4	2256
E2F3	2256
TIAM2	2256
MSTO1	2254
SSH3	2254
DHRSX	2254
KMO	2254
SRI	2254
OTUB1	2252
LEMD2	2252
SCYL1	2252
EIF5	2250
ASNA1	2250
CTSS	2250
TMEM51	2250
UCP2	2250
SMC2	2248
TACC3	2248
CD9	2248
DVL2	2248
CYCS	2248
TCIRG1	2248
CERK	2248
METTL9	2248
CHMP2A	2248
ZDHHC12	2248
TIMP3	2246
ARHGAP21	2246
SMAD6	2246
GPD1L	2246
FBXL2	2244
SUV420H2	2244
AKAP11	2244
NUDT16	2244
CHD1	2244
MARS	2242
BNIP3	2242
MAOA	2242
SLC9A3R1	2242
SGIP1	2238
PSMA5	2238
RPL15	2238
CPSF4	2238
NHP2L1	2238
MRPS18B	2238
ZC3H15	2238
BAZ1A	2238
SAMHD1	2238
SMC4	2236
ACOT7	2236
ADM	2236
MX1	2236
SLC5A12	2236
ZSCAN21	2236
MCM3	2234
EIF2S1	2234
ARHGEF4	2234
NMRAL1	2234
ORM1	2234
RBP1	2234
CRYZ	2234
ACO1	2232
COX7B	2232
BFSP1	2232
KBTBD8	2232
RCCD1	2230
SH3BP2	2230
WWC1	2230
AR	2230
BMP2	2230
TRIB1	2230
FGD3	2230
USP10	2230
SRP9	2228
TUBA1C	2228
FBXL20	2228
SLC22A4	2228
BCL3	2226
SLC46A3	2226
SNRPA	2224
SEMA6A	2224
CLMN	2222
PSMD4	2222
KPNA4	2220
NARS	2220
SLC7A1	2220
CMAS	2220
MAN2B2	2220
PPP2CB	2220
GRWD1	2218
UACA	2218
MXI1	2218
CRAT	2218
CTTNBP2NL	2218
ARRDC4	2216
WDSUB1	2216
PRSS33	2216
TMEM30A	2216
FAP	2214
MAF1	2214
SNUPN	2214
TBC1D12	2214
SLC27A2	2212
DCTN1	2212
ARVCF	2212
GSTA3	2212
RPS29	2212
SLC30A1	2212
RPA3	2212
PTP4A1	2212
AURKA	2210
MEIG1	2210
IDH1	2210
AP4E1	2210
ITPKC	2210
NFKB1	2210
USP21	2210
TSC1	2208
PPP3CC	2206
CTSD	2206
ACSS2	2206
OTUD5	2206
SNRPD2	2206
CLNS1A	2206
TRIM37	2206
PPP1CA	2204
PSMB5	2204
RAB3A	2204
ANKRD29	2204
GAD1	2204
KIF15	2202
PLK1	2202
TM9SF2	2202
PEX11A	2202
TWF2	2202
DUSP26	2202
TPP1	2202
H2AFJ	2202
NOTCH2	2202
TEX10	2202
ACTR1B	2200
TIMM8B	2200
VPS4B	2200
ANTXR2	2200
OTUD3	2200
PIK3R2	2200
SLC38A5	2200
CLIP1	2200
RRAD	2200
MAP3K7	2198
GNG2	2198
NME1	2198
YTHDC2	2198
RIOK2	2196
ANLN	2196
SLC22A18	2196
HYAL3	2196
RNF128	2196
HIVEP2	2196
EGLN1	2194
RBM22	2194
DST	2192
MTMR2	2192
LRIG1	2192
BMP6	2192
ANKS3	2192
ARFGAP3	2190
EEA1	2190
YKT6	2190
APEH	2188
CKAP5	2188
NPTN	2188
TOPBP1	2188
REPS1	2188
TRIP11	2188
LILRB4	2188
GATA6	2188
EIF2AK2	2188
BIN1	2186
CKB	2186
NDUFS2	2186
UAP1	2186
RPL3	2186
AQR	2184
MRPL53	2184
ITFG3	2184
UPK2	2184
PELI1	2184
LEPROT	2182
MOXD1	2182
SLAMF7	2182
EMR1	2182
PDZK1	2182
MXD4	2182
SRD5A1	2182
PPM1L	2182
PTPN23	2180
RPS3	2180
TENC1	2180
QSER1	2180
NDUFA6	2180
CC2D1B	2178
NANS	2178
PIGO	2178
DMTF1	2178
ZWINT	2178
PBXIP1	2178
SEMA4D	2176
CREBBP	2174
WAPAL	2174
YIPF3	2174
DAXX	2174
SLC7A5	2174
BRCC3	2174
NDUFS8	2174
CPEB3	2174
FIBP	2172
OAS3	2172
MRPS22	2172
ACOT8	2170
YES1	2170
GSTM3	2170
ANKRD11	2168
PRPSAP2	2168
SKIL	2168
TYROBP	2168
ABLIM1	2168
ARC	2168
NDUFS5	2168
PRIM1	2168
ZCCHC10	2166
PTPN4	2166
CAB39L	2166
IKZF3	2166
RPS5	2166
MDH1B	2164
CIC	2164
PSMD13	2164
RAB25	2164
RHBDD3	2164
TSPAN13	2164
RCBTB2	2164
PITPNB	2164
LAMP3	2162
PRKDC	2162
MTAP	2162
RTN4RL1	2162
RUNX3	2162
IREB2	2162
ATP2C1	2160
USP54	2160
MCAM	2160
NLGN2	2160
CCDC93	2160
SH3YL1	2160
OAT	2158
OSBP	2158
NRIP1	2158
LAMB2	2158
MIB2	2158
HINT2	2158
RSU1	2158
ARMC10	2156
VAT1	2156
CCNL1	2156
ITM2C	2156
ABI1	2154
POLG	2152
CCNJL	2152
ABAT	2152
SPRY1	2152
PLEKHM2	2152
TRIM39	2150
RNF167	2150
SAMD1	2150
KCNC3	2150
EIF2B4	2150
CCR1	2150
GFPT2	2150
PARP11	2150
LYN	2150
FBXW7	2148
FDFT1	2148
WDR73	2148
AP1S2	2148
CDR2	2148
MYSM1	2146
SNX27	2146
HMOX2	2146
SPCS1	2146
GPATCH3	2146
MTBP	2146
SOX7	2146
FBXL4	2146
SPRYD4	2146
MCTS1	2144
PXMP2	2144
KCTD1	2144
PFN2	2144
COL4A4	2144
TFPI	2144
PRKAA2	2142
PSME4	2142
RNF43	2142
SYTL4	2142
PPP2R2D	2142
PIGN	2142
GMCL1	2142
OMP	2142
EMP2	2140
GRAMD3	2140
ZC3H12C	2140
WWOX	2140
DHCR7	2138
SCAP	2138
IGF2	2138
GJA4	2138
NFX1	2138
TXN2	2138
CIAPIN1	2138
MTHFR	2138
PCMTD2	2138
STAT1	2138
KIFC1	2136
CCT7	2136
SMC3	2136
POLR2D	2136
PPP2R5C	2136
PTEN	2136
ATP5G3	2136
FYB	2136
CEP170	2136
RYBP	2136
RRM1	2134
HADHA	2134
NIF3L1	2134
HSPB8	2134
PPP1R7	2134
CASP4	2134
MRPL19	2132
MTCH2	2132
PLXNB2	2132
TMBIM1	2132
ENC1	2132
GSTO1	2132
SLC39A10	2132
FEM1C	2130
MNS1	2130
SLC25A13	2130
CAMK2N1	2130
LMAN2L	2130
ZFP64	2130
MCM2	2130
PLEKHA8	2130
PRPF38A	2130
CHST12	2130
TACC2	2130
MRPL12	2128
XPC	2128
PLCH2	2128
CALM3	2128
MFGE8	2128
PDGFA	2128
PTPN14	2128
TMEM35	2128
TNXB	2128
SPIRE1	2128
CD300A	2128
ILVBL	2126
THTPA	2126
DUSP14	2126
MRTO4	2126
STK19	2126
THAP3	2126
ZSWIM6	2126
SMURF2	2126
CCDC59	2126
MAGI3	2124
ACTN4	2124
GTF2IRD1	2124
NLRP2	2124
BCAN	2124
HEATR2	2122
PPP1R10	2122
SMAD2	2122
POLR2B	2122
SARS	2122
SUV39H2	2122
ITGAV	2122
ATXN2	2120
NRM	2120
KDELR1	2120
RAB5A	2120
SETD4	2120
SEMA4F	2120
SEC14L2	2120
SIVA1	2120
DEDD2	2120
NFE2L3	2118
RHPN2	2118
TRIM33	2118
CLCN2	2118
EIF2B2	2118
CLYBL	2118
IL1A	2118
CRAMP1L	2118
CFL1	2116
WDR59	2116
PLEKHG5	2116
TNFRSF18	2116
COL16A1	2116
POLR3A	2116
CPD	2116
TMEM161B	2116
CXCL2	2116
FBXW11	2116
GTF2H5	2116
SCRN1	2114
MIA3	2114
MIER1	2114
CDC20	2112
ABL1	2112
PLXNB1	2112
JMJD6	2112
CIT	2110
RNF41	2110
NKTR	2110
MAGI2	2110
IL17RA	2108
CHCHD2	2108
TFG	2106
TRAP1	2106
ARL5A	2106
CRY1	2106
ORM2	2106
WDFY3	2106
PIP5K1A	2106
NEDD8	2106
OXCT1	2104
TMEM50B	2104
EPHA1	2104
HCFC1R1	2104
TMEFF2	2104
RARA	2104
USP7	2104
FBXL16	2104
XRN1	2104
ITM2B	2104
PON3	2102
CDKN2D	2102
TMEM160	2102
SCYL3	2100
EXOSC6	2100
MGAT4A	2100
FARP1	2098
ABCG5	2098
MRPL2	2096
ZCRB1	2096
SLC25A11	2096
NSL1	2096
B4GALT6	2096
UGP2	2096
NSUN3	2096
CCS	2096
PTTG1IP	2094
PIN1	2094
PROX1	2094
IFT140	2092
PCM1	2092
ST7	2092
EID1	2092
SNRPE	2092
ITGB4	2090
PRRG1	2090
ILKAP	2090
NDOR1	2088
XPO5	2088
HTRA2	2088
REEP6	2088
SP1	2088
NUDCD1	2088
RAD18	2086
ATOX1	2086
MRPS33	2086
CDT1	2086
[truncated: 7,760 more rows]

## Sheet: CLR betweenness
AAAS	0.00011796
SNIP1	0.00104431
PRKX	0.001013
GNG12	0.00099804
NUP98	0.00089329
ZDHHC24	0.00087939
UBR1	0.00083389
PCYOX1	0.00082649
BRI3BP	0.00082434
USP48	0.0008181
SLC12A6	0.00080673
NEDD4	0.00072166
NTS	0.0007187
AASS	0.00071482
SGCB	0.00071399
AIM1	0.0006921
MFSD3	0.00068339
GBA	0.00066421
DCTD	0.00066403
TBC1D22B	0.00066035
APPL2	0.00065881
TGFBI	0.00065303
CXCL5	0.00065269
ZBTB20	0.00064435
DGKD	0.00063155
MEGF8	0.00062452
CSTB	0.00062385
SIX4	0.00061068
NR1D1	0.00060801
PLA2G7	0.00060144
CTNNBIP1	0.00059228
ZEB1	0.00059138
PAPD4	0.00058579
PSME1	0.00058555
BNIP3L	0.00058513
DPH5	0.00057828
ALDH18A1	0.00057577
PRMT2	0.00057486
PUS1	0.00057393
MACF1	0.00056312
PRDX5	0.00055823
PGRMC1	0.00055578
MME	0.00055345
NPEPPS	0.00054311
MSI2	0.00054196
AZGP1	0.00054096
MARCKSL1	0.0005401
OPTN	0.00054002
ALKBH7	0.00053776
PURB	0.00053349
FEN1	0.00053164
APOC1	0.00053021
OXSR1	0.00052965
CCDC25	0.00052615
APLP2	0.00052533
CABLES1	0.00052417
GOLGA7	0.00052302
PGM2L1	0.00052191
CCDC23	0.00052105
GUCY1A3	0.00051724
NFIL3	0.00051621
DDX47	0.00051479
NR1D2	0.00051406
SFXN4	0.00051272
TOR1AIP1	0.00050751
B3GNT1	0.0005065
TACSTD2	0.00050609
FBXO21	0.00050488
PGK1	0.00050342
TM2D2	0.00050304
MID2	0.00049997
NMNAT1	0.00049513
GLCCI1	0.00049477
GGT1	0.00049425
TMEM19	0.00049298
REEP5	0.0004895
ATRN	0.00048115
GMEB2	0.00047997
ERCC6	0.00047996
CCDC117	0.00047984
ARL2BP	0.00047933
PLTP	0.00047892
GCC2	0.00047881
KIF20A	0.0004761
ANKRD40	0.00047602
EPS15	0.00047477
MORC3	0.00047379
PYCARD	0.0004723
PARP12	0.00047179
HPS5	0.00047064
PINK1	0.00046741
ZFAND1	0.0004653
GCNT1	0.00046376
TNFRSF12A	0.00046149
RPS6KA3	0.00046132
RUSC2	0.00045853
ID4	0.00045448
GANAB	0.00045389
DPP8	0.00045312
SLC39A14	0.00045096
NIPBL	0.00044928
THYN1	0.00044822
GATM	0.00044771
ETS2	0.00044756
NUAK1	0.00044749
VRK2	0.0004467
MCCC2	0.00044502
PTPN2	0.00044379
ODC1	0.00044331
RASAL2	0.00044312
RASA4	0.00044268
RPS27L	0.0004421
GPR160	0.00044146
BCKDHA	0.00044015
CTSF	0.00043875
CBR4	0.00043826
ATP6V1G1	0.00043817
JUN	0.0004378
RRP12	0.00043778
PDK2	0.00043761
CYB561D2	0.00043706
EFCAB4A	0.00043565
PISD	0.00043535
CYBA	0.00043501
MYO5B	0.00043389
CLCN5	0.000433
ZER1	0.0004329
CD302	0.00043241
PIK3CA	0.00043122
FRMD5	0.00042956
DOK4	0.00042884
DDX21	0.00042776
CTSB	0.00042775
PHACTR2	0.0004264
DGUOK	0.00042596
ZC3H11A	0.00042581
DCAKD	0.00042554
RTDR1	0.00042393
BRAF	0.00042379
SFMBT1	0.00042205
BAK1	0.00042115
FZD2	0.00042019
IGSF8	0.00041794
ALDH6A1	0.00041767
KLC4	0.00041648
TNFAIP3	0.00041609
NKTR	0.00041602
LNPEP	0.00041565
DDB1	0.00041538
NFKBIE	0.00041497
ECHDC1	0.00041406
ISG15	0.00041353
GSTM5	0.00041241
PIPOX	0.00041147
VLDLR	0.00041103
LRRC1	0.00041092
NR3C1	0.00041035
MAP2K4	0.00041
MTMR9	0.00040967
NRAS	0.00040813
RIBC1	0.00040626
SEMA7A	0.00040431
COX18	0.00040365
USP9X	0.00040301
QPCTL	0.00040229
ATP13A2	0.0004003
SLC25A23	0.00040023
MMP15	0.00040005
SLC3A2	0.00039972
RAB37	0.00039938
PIGF	0.00039895
WBP1	0.00039727
FOXM1	0.00039724
DHRS4	0.00039661
XPNPEP3	0.00039619
ARPC1B	0.00039449
MYH10	0.00039238
SDCBP2	0.00039221
MRPS21	0.00039133
TMEM59	0.00039087
MARK3	0.00038888
PER2	0.00038888
ABHD14B	0.00038848
TIMP1	0.00038801
GOT1	0.00038748
CHST7	0.00038541
CALCOCO1	0.00038472
TOP2B	0.00038421
VEGFA	0.00038418
ZBTB43	0.00038345
PSRC1	0.00038293
MMP28	0.00038022
PRMT6	0.00037969
FNTB	0.00037754
RPGR	0.0003772
CCDC115	0.00037701
SLC22A17	0.00037683
LCN2	0.00037559
HSD17B11	0.00037552
JMY	0.00037516
MCAM	0.00037197
TSPAN12	0.0003713
LSM5	0.00037089
GTPBP4	0.00037047
NUBP1	0.0003696
RCE1	0.0003686
PHLDB1	0.00036839
ABHD1	0.00036723
MAGED1	0.00036665
GPRASP1	0.00036659
DCP1A	0.00036615
TRAPPC6A	0.00036614
METAP1	0.00036534
HSBP1	0.00036532
RNASE4	0.00036314
GCHFR	0.00036285
PGM5	0.00036273
HAT1	0.00036225
RAF1	0.00036158
LAPTM4B	0.00036118
RBBP6	0.00036111
CHST8	0.00036071
NCK1	0.00035949
CRY2	0.00035868
ECHDC2	0.00035767
NFIB	0.0003565
TMEM14A	0.0003561
MLLT11	0.00035577
MITD1	0.00035564
PARP8	0.00035529
KLHL17	0.00035454
COPB2	0.00035351
MMACHC	0.00035337
CCBL1	0.00035248
HTR7	0.00035221
PIN4	0.00035169
MTR	0.0003511
IQSEC1	0.000351
RELB	0.00034945
CNKSR3	0.00034923
HAX1	0.00034797
SETBP1	0.00034694
PLCL2	0.00034604
FKBP9	0.00034491
MRE11A	0.00034455
PRICKLE1	0.0003442
PRDM4	0.00034407
B4GALT5	0.00034344
ARL3	0.00034337
GMDS	0.00034287
RSPRY1	0.00034193
CLSTN1	0.00034181
SETD2	0.00034136
ZNRF3	0.0003404
CENPE	0.00034005
BANF1	0.00033989
TJP1	0.00033973
TOMM7	0.00033965
TNFRSF9	0.00033952
AFAP1L1	0.00033821
EVL	0.00033819
FCGRT	0.00033807
IRS1	0.00033689
NUDT5	0.00033642
ABCC1	0.0003364
OSBPL2	0.00033473
CDCA3	0.00033452
GUCY1B3	0.00033449
USP25	0.00033389
APOBEC1	0.00033114
SIPA1L2	0.00033114
CAPZB	0.00033028
TNRC6A	0.00033015
LTBP3	0.00033013
THUMPD2	0.0003299
RALGPS1	0.00032964
GPR107	0.00032914
ALDH1A1	0.00032911
LEFTY1	0.00032865
MALT1	0.00032856
SLC25A33	0.00032839
MYEOV2	0.00032828
UBL5	0.00032794
DYNC2LI1	0.00032762
ARHGEF19	0.00032665
PPP1R13B	0.00032648
RPAP1	0.00032551
GPT2	0.00032548
RNF130	0.00032513
E2F3	0.00032501
BEX2	0.00032463
TBX3	0.00032459
NDUFS4	0.00032436
EFNB2	0.00032432
BCAP31	0.00032427
CBL	0.00032413
TMEM57	0.00032384
KIF22	0.00032371
SEC23IP	0.00032364
MAGI2	0.00032352
FIGN	0.00032318
CLP1	0.00032195
CTBS	0.00032159
DDX26B	0.00032158
REPS2	0.00032141
MTF1	0.00032128
APH1B	0.00032042
THSD1	0.0003203
REV1	0.00032029
ABCF1	0.00032004
TNFRSF11A	0.00032002
CREBL2	0.00031961
CDC23	0.00031931
DAPP1	0.00031853
TTC9C	0.00031845
PITPNA	0.00031834
THSD7A	0.00031825
LYRM2	0.00031706
STX7	0.00031676
GABARAPL1	0.000316
PROSC	0.00031593
MAOB	0.00031546
TUBGCP3	0.00031496
TEK	0.00031495
CLU	0.00031471
RBL2	0.00031465
TNFRSF10B	0.00031442
ATP5G2	0.00031425
ABTB2	0.00031406
ACO1	0.00031379
POLR1E	0.00031375
PSMD12	0.00031268
SLC16A11	0.00031257
RBM5	0.00031241
AKTIP	0.00031236
AHCY	0.00031173
CUTC	0.0003115
OGT	0.00031113
PER3	0.00031074
VPREB3	0.00031047
HSD17B4	0.0003102
SRFBP1	0.00030973
PEX3	0.00030898
HGSNAT	0.00030791
PSAT1	0.0003075
TMEM50A	0.00030682
SEC61G	0.00030663
ABCA2	0.0003065
FEM1B	0.0003064
KLHL24	0.00030615
TXNRD3	0.0003055
LENG8	0.00030498
UGCG	0.00030488
DHX15	0.00030374
TMEM185B	0.00030307
XPO6	0.00030294
TRIO	0.00030285
PHGDH	0.00030274
LITAF	0.00030271
CHMP4B	0.0003017
RANBP1	0.0003016
IFT20	0.0003015
MAOA	0.00030113
CARHSP1	0.00029978
GTF2I	0.00029935
GNA11	0.00029907
ANKS3	0.00029906
GUK1	0.00029906
PDHB	0.00029903
DOT1L	0.00029897
TMCC3	0.00029879
CCRN4L	0.00029874
ZC3H12A	0.00029832
RPGRIP1L	0.00029823
FOSL1	0.00029727
CKS1B	0.00029725
PLA2G1B	0.00029679
SLC25A25	0.00029622
SHMT1	0.00029592
HR	0.00029587
PAFAH1B1	0.00029551
RNF187	0.00029539
LY75	0.00029518
STX17	0.00029508
PHF20L1	0.00029477
TGM2	0.00029454
HP1BP3	0.00029415
CHKB	0.00029405
SCAMP2	0.00029377
MED11	0.00029332
POLE3	0.00029322
SOCS5	0.00029281
DUSP10	0.00029272
HS3ST1	0.00029248
CH25H	0.00029244
NDRG1	0.00029233
LAMP2	0.00029229
ARID3B	0.00029225
NMD3	0.00029206
CETN2	0.00029133
ELL	0.0002912
NSF	0.00029116
STT3B	0.00029103
KCNMB4	0.00029102
ERGIC2	0.00029098
SERGEF	0.00029003
RBP7	0.00028987
FMO1	0.00028986
LSM11	0.00028965
LMBRD1	0.00028962
BRD2	0.0002896
BTRC	0.000289
MTHFD2	0.00028889
BLVRA	0.00028874
SLC39A1	0.00028866
ARFGEF1	0.0002884
KIF26B	0.00028839
AIG1	0.00028798
SALL2	0.00028748
PXMP4	0.00028692
HIGD2A	0.00028683
CYFIP1	0.00028672
FGFR2	0.00028671
RTN4RL1	0.00028649
ATPIF1	0.00028641
GAB1	0.00028633
PTGS2	0.00028632
NDUFAB1	0.00028617
SAA1	0.00028572
FBXO30	0.00028565
SYTL2	0.00028535
NUDT2	0.00028525
VKORC1	0.00028518
NPR2	0.00028514
PHF11	0.00028471
GPATCH3	0.00028436
AKAP8L	0.00028427
CAPG	0.00028427
TMEM14C	0.00028418
DPY19L1	0.00028417
BTBD10	0.00028408
CHD3	0.00028403
TSC22D1	0.00028397
SGIP1	0.00028379
EZH1	0.00028337
UBE2E3	0.00028327
SDC4	0.00028261
SAT1	0.00028199
COX7C	0.00028185
PLCH2	0.00028163
SETDB1	0.00028151
PLEKHG4	0.00028127
COL4A4	0.000281
DSP	0.00028092
GALE	0.00028071
GDF1	0.00028056
TPX2	0.00028031
TOX3	0.00028026
NDUFB6	0.00027932
BCKDK	0.00027922
SGMS2	0.00027919
SNX14	0.00027918
AZI2	0.00027904
STYK1	0.00027889
HMGA1	0.00027871
TSPYL4	0.0002782
AMBP	0.00027793
PPP2R3C	0.0002778
HAGH	0.00027715
STEAP1	0.00027714
RAB15	0.00027669
RBM8A	0.0002765
YPEL1	0.00027631
BUB1B	0.00027596
YBX2	0.00027567
METTL9	0.00027554
SLC5A12	0.00027517
IFT122	0.0002751
IMPA2	0.000275
WIBG	0.0002748
PMF1	0.00027472
RRAGC	0.00027466
TNIK	0.0002746
LPIN1	0.00027453
TIMM8B	0.00027446
MTHFD1L	0.00027397
DUSP14	0.00027362
UPF3B	0.00027356
CPA3	0.0002733
TBRG1	0.00027326
PRKAG2	0.00027315
SLC39A10	0.00027259
ACAA2	0.00027252
RBM28	0.00027206
GCC1	0.00027198
TOP1MT	0.00027197
PLEKHA6	0.0002718
TPCN1	0.00027177
FUNDC1	0.00027112
GGN	0.00027099
HCLS1	0.0002709
ERGIC1	0.00027076
TROVE2	0.00027074
LYN	0.00027057
ARG2	0.0002701
KRTAP3-1	0.00026955
SVIL	0.00026938
MAPK12	0.00026861
SRP14	0.00026822
FGD3	0.00026759
GTF3C4	0.00026715
HIAT1	0.00026689
CLOCK	0.00026661
PAFAH1B2	0.00026661
STARD3NL	0.00026661
FZD5	0.0002666
FSTL1	0.00026651
STRAP	0.00026625
SRCRB4D	0.000266
NFE2L3	0.00026595
HECTD1	0.0002659
UBE2W	0.00026567
SPSB1	0.00026524
EIF2AK3	0.00026517
ARRDC3	0.00026413
MAFG	0.00026402
PSMB8	0.00026382
LINGO4	0.00026352
ATP1B2	0.00026346
IDH2	0.000263
ISCU	0.00026278
ISY1	0.00026273
HLTF	0.00026249
MTF2	0.00026235
STRN3	0.00026227
IRX5	0.0002621
DDX51	0.00026201
BTBD1	0.00026198
LRIG1	0.00026193
MPND	0.00026186
SHROOM1	0.00026162
FCER1G	0.00026114
SH3BGRL2	0.00026101
ETF1	0.00026094
PLLP	0.00026082
TPP1	0.00026082
PSD	0.00026075
HHAT	0.00026065
MDH1B	0.00026052
ST6GALNAC2	0.00026049
PPP2R5C	0.00026039
SNN	0.00026036
PAQR8	0.0002601
GPRASP2	0.00025985
TST	0.00025978
ARHGEF9	0.0002596
HRSP12	0.00025958
PCGF5	0.00025956
APBB1IP	0.00025949
RAB3GAP2	0.00025941
CLK1	0.00025928
CDKL5	0.0002591
LEMD2	0.00025892
FAHD2A	0.00025866
FBXO15	0.00025858
FBXO42	0.00025854
ANKRD10	0.00025842
PANK2	0.00025798
AP2B1	0.00025782
PLK3	0.00025782
ADARB1	0.00025743
KPNB1	0.00025742
CHST3	0.00025736
CCPG1	0.00025702
YRDC	0.00025699
PLEKHM2	0.00025688
BTG1	0.00025612
BRWD1	0.00025592
PDE6D	0.0002559
LNX1	0.00025586
IFT80	0.00025584
SHMT2	0.00025554
AKAP8	0.00025521
NDUFA7	0.0002552
TMF1	0.00025505
SCP2	0.00025496
YPEL3	0.00025495
PSTPIP1	0.00025464
SLC23A2	0.00025461
RIOK3	0.0002546
KISS1	0.00025451
STXBP2	0.00025442
NUDCD1	0.00025438
TFPI2	0.00025427
SLC20A1	0.00025402
NEGR1	0.00025392
UBE2A	0.00025382
EEF1E1	0.00025381
PRDX2	0.00025341
AGPAT1	0.00025334
PCCB	0.00025307
TRIM69	0.0002527
NDUFB11	0.00025268
SNX22	0.0002526
SLC25A27	0.00025235
STAT1	0.00025203
WDR46	0.00025188
ADI1	0.00025175
SQSTM1	0.00025175
TRAK2	0.00025174
NFAT5	0.00025167
AK2	0.00025144
ENDOG	0.00025127
UBE2L3	0.00025118
BBS9	0.00025092
RAD18	0.00025078
MYO9A	0.00025059
RNF5	0.00025049
MCM5	0.00025001
NR3C2	0.00024994
UTRN	0.00024994
TRIM32	0.00024993
CNOT4	0.0002499
BLMH	0.00024987
PIK3R4	0.00024981
NUBP2	0.00024964
CARS	0.00024954
SARS2	0.00024937
CCDC28A	0.00024914
MEIG1	0.00024883
YOD1	0.00024871
RAB21	0.00024855
TRAPPC3	0.00024822
NIPSNAP1	0.0002481
LEMD3	0.00024796
CHD4	0.0002477
ARMC8	0.00024749
EPHX1	0.00024728
WDR70	0.00024702
CELSR3	0.00024694
PDSS1	0.0002468
CENPI	0.00024677
RASGRP3	0.00024639
GSTZ1	0.00024637
TCEA2	0.00024624
KIN	0.00024595
NADSYN1	0.00024582
FOXN2	0.00024577
STK19	0.00024566
RNF126	0.00024538
SAP30	0.00024516
KIF21A	0.00024504
SLC46A3	0.00024504
HMGN3	0.0002448
B4GALT6	0.00024451
USP31	0.00024448
OSBPL3	0.00024445
MYO10	0.00024419
ARPC1A	0.00024412
COL8A1	0.00024412
PIGK	0.00024404
SLC7A1	0.00024383
PLA2G4A	0.0002438
RBM26	0.00024378
ZCCHC14	0.00024369
DTX2	0.00024364
POLR2D	0.00024354
LYRM1	0.00024353
SDCBP	0.00024347
FXYD2	0.0002431
SH3PXD2B	0.00024304
FGD6	0.00024284
CCDC53	0.00024272
MAP3K6	0.00024259
IFRD1	0.00024251
NFKBIA	0.00024241
LYPLAL1	0.00024225
PPAP2B	0.00024217
ACOT8	0.00024212
SORT1	0.00024212
PAPOLG	0.00024208
OCEL1	0.000242
YWHAG	0.00024194
CTNNAL1	0.00024141
NNMT	0.00024132
ARL4A	0.00024117
BCL7A	0.00024117
ARID1A	0.00024116
RCL1	0.00024116
AGA	0.00024114
EGLN1	0.00024109
STAT5B	0.00024104
TMEM116	0.00024097
IRF2BP1	0.00024076
PTRH1	0.00024046
GATA3	0.00024041
TMEM63A	0.00023992
INCENP	0.00023977
KRBA1	0.00023956
CRIP2	0.00023946
WDR43	0.00023946
NUDT18	0.00023924
ABI1	0.00023898
DNAJA4	0.00023881
NDUFC2	0.00023877
THRA	0.00023874
ANKRD13C	0.00023872
AP1G1	0.00023869
CCL2	0.00023856
CTDSPL	0.00023847
HNMT	0.00023814
CCNT2	0.00023807
RARS2	0.00023794
PROCR	0.00023775
POMT1	0.00023759
PCP4L1	0.00023748
ELMOD2	0.00023747
PPP1R9A	0.0002374
ZZEF1	0.00023739
ARHGEF1	0.0002373
GABRP	0.00023721
JUP	0.00023712
NARS	0.00023706
DIXDC1	0.00023696
NOLC1	0.00023696
ENO3	0.00023692
FASN	0.00023637
GLB1	0.0002363
PTBP2	0.00023599
MDH1	0.00023579
OGG1	0.00023576
DCP2	0.00023575
SERPINE2	0.00023575
NVL	0.00023568
INSR	0.00023561
TREX1	0.00023556
PIGP	0.00023552
GPATCH2	0.0002355
SLC7A5	0.00023544
LRRC36	0.0002354
DSCR3	0.00023508
NLK	0.00023508
ZDHHC13	0.0002349
EXO1	0.00023463
AIM1L	0.00023456
DHRS3	0.00023449
ACAT1	0.00023441
FAHD1	0.00023438
SLC25A32	0.00023399
CD276	0.0002339
APRT	0.00023343
MPST	0.00023293
PUM1	0.00023274
RHOC	0.00023224
ARL5A	0.00023216
CAB39L	0.00023184
ITCH	0.00023181
MPP6	0.0002318
NCKAP1	0.0002318
NUP54	0.00023175
KCNN4	0.00023167
IL6	0.00023157
NOL12	0.00023146
EHBP1L1	0.00023141
LCOR	0.00023093
SCN5A	0.00023092
GPR125	0.00023091
UTP15	0.00023062
DHX36	0.00023047
NAPSA	0.00023043
SMAD2	0.00023035
PIM3	0.00022982
RWDD1	0.00022964
MTCH2	0.00022961
TACC3	0.0002296
PPTC7	0.00022948
SEPP1	0.00022948
LPIN2	0.00022947
INHBA	0.00022939
ATF3	0.00022918
SLA	0.00022897
PON3	0.0002286
ITGB6	0.00022858
NID1	0.00022846
PYCRL	0.00022838
SREBF2	0.00022825
KLHL11	0.00022824
USP21	0.00022822
NME3	0.00022798
COG3	0.00022789
PAIP2	0.00022738
RAB32	0.00022721
IRF5	0.00022708
ATP6V1E2	0.00022706
NME5	0.00022705
ING3	0.00022665
CASP1	0.00022653
SNRPB2	0.00022647
SLC41A3	0.00022636
SBNO1	0.00022635
LAMA2	0.00022613
KIF15	0.00022611
CLK4	0.00022604
MYO1D	0.00022577
UAP1L1	0.00022557
CTTNBP2NL	0.00022556
KLHL7	0.0002254
HMOX2	0.00022537
FCF1	0.00022525
ABHD2	0.00022522
CCDC22	0.00022514
CRELD1	0.00022496
MRPL1	0.00022496
IQGAP2	0.00022487
THRB	0.00022487
BFSP1	0.00022469
B3GALNT2	0.00022378
NUP160	0.00022373
ICK	0.00022367
NRG1	0.00022365
CD40	0.00022361
ECH1	0.00022356
PRPF38B	0.000223
BCL7C	0.00022294
GJA4	0.00022293
ARHGAP21	0.00022264
MFN1	0.00022262
ULK3	0.00022254
PRKAR1A	0.00022247
CLCN2	0.00022232
EAF1	0.00022225
FCHSD2	0.00022217
YPEL5	0.00022216
SCN3A	0.00022189
ASRGL1	0.00022185
TTC3	0.00022166
ALG8	0.00022158
IWS1	0.00022158
PTEN	0.00022158
GRWD1	0.00022155
TSC2	0.00022149
KBTBD3	0.00022126
RPS25	0.0002211
VEGFB	0.00022086
ABLIM1	0.00022066
ABLIM2	0.00022066
GEMIN8	0.00022055
DTX4	0.00022046
PITPNM2	0.00022043
EPM2AIP1	0.00022037
PSMB10	0.0002203
RTP4	0.00022021
G0S2	0.00021989
PCLO	0.00021988
WDSUB1	0.00021983
RBMX2	0.00021962
POLG	0.00021955
NDUFA10	0.00021944
MSTO1	0.00021942
EXT2	0.00021932
CLASP1	0.00021918
ITFG3	0.00021904
EIF2S2	0.00021888
PHC3	0.00021867
DNAJC17	0.00021862
SNX21	0.00021846
TTYH3	0.00021843
FBXO32	0.00021831
SRI	0.00021819
NAT6	0.00021815
FANCL	0.00021811
ADA	0.00021804
ARVCF	0.00021804
APIP	0.00021785
P2RX3	0.00021784
GLRX	0.00021772
LY9	0.0002177
RAB5B	0.00021765
TIMP2	0.00021765
GNB1L	0.0002176
LMNB1	0.00021757
BRPF1	0.00021747
C1QTNF6	0.00021737
ABL2	0.00021734
PPOX	0.00021719
IVD	0.00021709
STAU2	0.00021706
RNF41	0.00021697
EGFL8	0.00021694
ZFP90	0.00021675
SEL1L	0.00021633
RAB30	0.00021628
ALDH1A3	0.00021607
CSTF2	0.00021607
TMEM17	0.00021606
OGFR	0.00021584
RAB43	0.00021584
HCN3	0.0002155
DDX55	0.00021542
CDC37L1	0.00021527
PELP1	0.00021523
G3BP2	0.00021521
UBE2N	0.00021495
TMEM53	0.00021489
ULK4	0.00021461
UQCRH	0.00021442
NME1	0.00021441
ANGEL1	0.00021437
GGCX	0.00021422
NPM2	0.00021391
CKS2	0.00021362
PPP1R15B	0.00021353
CDC42BPA	0.00021352
SKAP2	0.00021347
NTHL1	0.00021337
KLHDC2	0.00021329
INTU	0.00021318
SEMA3A	0.00021317
NSFL1C	0.00021279
SLCO4A1	0.00021269
SLC25A1	0.00021256
ADD3	0.00021242
WDFY3	0.00021233
CLDN2	0.00021217
SNX7	0.00021198
ARFGEF2	0.00021182
CBX8	0.00021182
PGPEP1	0.00021179
PLOD1	0.00021171
MAP3K14	0.00021163
CYFIP2	0.00021108
PRKRIR	0.00021108
ASF1B	0.00021107
NGEF	0.00021085
NDOR1	0.0002107
WSB1	0.00021062
HIST1H3A	0.0002106
MTSS1	0.00021032
PQLC3	0.00021031
NOTCH2	0.00021027
PAK1IP1	0.00021027
ARL8B	0.00021008
KBTBD11	0.00021006
KIF1B	0.00021003
INPP4A	0.00021001
CRYL1	0.00020996
LSM4	0.00020981
USP36	0.00020973
TACC2	0.00020962
NENF	0.00020959
RLF	0.00020948
GADD45G	0.00020941
ADSS	0.00020936
SCPEP1	0.0002093
PRKDC	0.00020922
TTLL1	0.0002092
YARS	0.00020916
TJAP1	0.00020905
PEMT	0.00020903
EPS8	0.0002089
ARHGAP12	0.00020878
PPP2R2A	0.00020877
CGNL1	0.00020875
FBXW8	0.00020867
GSTM2	0.00020861
MAPT	0.00020841
CUL5	0.00020823
PSMD4	0.00020805
UBE2F	0.00020801
RAMP1	0.00020793
OMP	0.00020777
EIF4EBP2	0.00020776
SSR4	0.00020747
BACE1	0.00020732
ANLN	0.00020725
ERBB2IP	0.00020725
KLHDC8B	0.00020725
DBT	0.00020722
AOC3	0.0002072
ATP5J	0.00020706
CRIPT	0.00020695
ALS2	0.0002069
NMI	0.00020675
PAPSS1	0.00020674
TRIP11	0.00020674
TMEM42	0.00020664
HDDC3	0.00020661
BAZ2B	0.00020659
TTC27	0.00020648
OSBPL6	0.00020647
SNTB1	0.00020636
SP1	0.00020632
HLCS	0.00020625
ALDH5A1	0.00020617
PLK1	0.00020607
DARC	0.00020591
NLGN2	0.00020577
XPOT	0.00020569
FBXO38	0.00020555
HCFC2	0.00020548
RER1	0.00020548
PHF3	0.00020545
PPIH	0.00020545
H3F3B	0.00020541
KCNJ15	0.00020536
CX3CL1	0.00020518
SLC12A4	0.00020476
TNFSF12	0.00020475
CCDC92	0.0002046
IFT140	0.00020429
POGZ	0.00020426
NKIRAS1	0.00020409
TBXAS1	0.00020404
SERINC1	0.00020401
STK25	0.000204
SPINT2	0.0002038
ASB4	0.00020374
DTNBP1	0.00020366
ZRANB1	0.00020358
AK3	0.00020354
PEX11A	0.0002033
ITGAE	0.00020329
MTCP1	0.00020323
ABCA3	0.00020316
SCRN2	0.00020284
C1QA	0.00020277
EDEM1	0.00020275
CNNM3	0.00020272
NLN	0.00020267
VPS41	0.00020261
DUSP8	0.00020255
PRKAA2	0.00020254
HIST1H2BE	0.00020222
BOLA3	0.0002021
TNNT1	0.00020203
USP40	0.00020199
BECN1	0.00020187
STAG1	0.0002018
RNF4	0.00020132
PPP2CB	0.00020131
PRDM2	0.00020129
LAMB2	0.00020123
SAP30L	0.00020103
ZMYM2	0.00020089
METTL1	0.00020085
SMC4	0.00020085
BAZ1A	0.00020084
TARSL2	0.00020082
YEATS2	0.00020078
RNF121	0.0002006
GOLPH3	0.00020056
PPP1R14C	0.00020054
SLC25A35	0.00020025
CLN8	0.00019991
MMAA	0.00019975
SLC25A10	0.00019973
TCIRG1	0.00019968
CENPQ	0.00019966
HN1L	0.00019962
MAP2K1	0.00019958
MID1	0.00019946
DST	0.00019923
MRPS36	0.00019921
SMC2	0.00019912
MIA3	0.00019909
OTUD5	0.00019891
CBR3	0.00019872
NDUFA6	0.0001987
THSD4	0.00019869
LIFR	0.00019868
NANS	0.00019861
OCIAD2	0.00019857
MRPL52	0.00019854
DSN1	0.00019832
AMPD2	0.00019826
SLAMF9	0.00019824
TMEM5	0.00019824
PMAIP1	0.00019816
NDUFA12	0.00019808
PLEKHH2	0.00019794
PPP2R5D	0.00019793
DCXR	0.00019762
ASCC3	0.00019757
HADHB	0.00019743
PARP9	0.00019741
POLR3G	0.00019739
LMAN2	0.00019738
PSPC1	0.0001973
DNM2	0.00019729
PDCD4	0.00019726
NDUFA1	0.00019708
GAD1	0.00019707
SLC22A4	0.00019707
LAMA5	0.00019698
GPC4	0.00019691
PAPSS2	0.00019673
ETV4	0.00019668
PPM1D	0.00019663
APC2	0.00019661
POLR3GL	0.00019642
MRPS25	0.00019638
PPAP2A	0.00019631
NDUFA2	0.0001963
SNAPC4	0.00019606
CRNKL1	0.000196
PRSS8	0.00019595
ITGAV	0.00019587
PIGX	0.00019584
VPS45	0.00019572
TFDP1	0.00019564
PRKRA	0.00019557
TBC1D10B	0.00019554
TBXA2R	0.00019554
MOGAT1	0.00019553
ZDHHC1	0.00019545
RAB4B	0.00019544
VCPIP1	0.00019539
FBXL16	0.00019538
AHNAK	0.00019535
MARVELD2	0.00019527
TMED4	0.00019527
CENPA	0.00019507
SLTM	0.00019496
EFNA4	0.00019495
SPG21	0.00019485
UCP2	0.00019485
TCEB3	0.00019477
SLC37A2	0.00019476
CRY1	0.00019469
CCNB2	0.00019435
ACTA1	0.00019433
ALDH4A1	0.00019422
PLA2G3	0.00019407
NDUFV1	0.00019404
RTEL1	0.00019389
ZFAND5	0.00019376
ALKBH1	0.00019342
UQCRC2	0.00019341
CCDC86	0.00019318
GPR119	0.00019299
CMBL	0.00019288
LYST	0.00019271
TOPBP1	0.00019271
HPSE	0.0001927
TM7SF2	0.00019265
HIF1A	0.00019263
DHX30	0.00019247
PDK3	0.00019244
CLN5	0.00019238
RNF149	0.00019231
PPA1	0.0001921
TBK1	0.00019205
DNAJB14	0.00019192
LSM1	0.00019191
PPP1R14B	0.00019191
GTF2E2	0.0001919
CMAS	0.00019187
GNA13	0.00019186
TSPAN31	0.00019173
ASGR2	0.00019166
TMC5	0.00019152
SEC23A	0.0001915
SNRK	0.00019149
UBE3B	0.00019137
MAPK8IP2	0.0001913
ETFDH	0.00019128
IL18BP	0.00019128
UQCRB	0.00019127
TNFAIP6	0.00019124
NIT1	0.0001912
ATP7B	0.00019117
AQR	0.00019103
HEATR2	0.00019099
QDPR	0.00019082
CCT4	0.00019071
WDR26	0.0001907
NFKBIB	0.00019064
VPS37B	0.00019049
PYGM	0.00019047
PDPK1	0.00019025
FANCC	0.00019024
CAMK2N1	0.00019015
LHFPL2	0.00019014
ABCC5	0.00019012
SIRT5	0.00019005
PARP16	0.00019003
TNF	0.00018975
MGMT	0.00018973
DNAJC18	0.00018965
SLC25A40	0.00018954
ZBTB17	0.00018952
LOX	0.00018944
STK39	0.00018941
RIPK3	0.00018934
CPT1A	0.00018927
KLC2	0.00018921
PHF10	0.00018919
PTPN23	0.00018909
UFD1L	0.00018909
ASB1	0.00018888
SLMAP	0.00018886
MTO1	0.00018878
EEF2K	0.00018875
SNUPN	0.00018874
PIH1D2	0.00018869
SLC27A2	0.00018859
CCNDBP1	0.00018842
GBP2	0.00018831
PSMB9	0.00018824
SLC35F3	0.00018824
DAAM2	0.00018815
PIM1	0.00018806
DNMT3A	0.00018799
SLMO1	0.00018773
TRAF3	0.00018756
DHCR7	0.00018754
LAIR1	0.00018745
WDR54	0.00018724
PFDN4	0.00018712
IL11	0.00018706
FBN1	0.00018704
CSPP1	0.00018703
KCTD2	0.00018666
INTS8	0.00018664
NXF1	0.00018654
CFB	0.00018645
GALNT10	0.00018644
EPHA2	0.00018634
ZMIZ1	0.0001863
SLC9A3R1	0.00018606
SUV420H2	0.00018599
MFN2	0.00018597
AP4B1	0.00018589
VGLL4	0.00018567
TRIM35	0.00018551
P4HB	0.00018548
TMEM131	0.00018537
TLE2	0.00018536
IDH3G	0.00018534
STX3	0.00018532
TREML1	0.00018529
ADCK5	0.00018505
ABL1	0.00018499
DMTF1	0.00018493
UBAP2	0.00018486
ISCA1	0.00018468
ZRANB3	0.00018467
TXNIP	0.0001846
MARS	0.00018451
MESP1	0.00018438
MED9	0.00018428
ZBTB10	0.00018425
IPO8	0.00018413
ARHGEF4	0.00018397
N6AMT2	0.00018387
FIS1	0.00018378
PRPSAP1	0.00018375
AP1S1	0.00018364
NTAN1	0.0001835
ILVBL	0.00018347
SH2D5	0.00018334
FBXL12	0.00018326
MIF	0.00018317
ZBTB7B	0.0001831
DCUN1D4	0.00018309
BMP2	0.00018305
UACA	0.00018296
NPEPL1	0.00018293
SLC39A3	0.00018291
RFC5	0.00018283
BAG3	0.00018281
ANKRD29	0.0001828
BBS5	0.0001828
WFS1	0.00018276
KIF5B	0.00018272
ACOT7	0.00018271
MSRB2	0.00018265
DAPK1	0.00018245
OSCAR	0.00018245
NTN4	0.00018243
VEGFC	0.00018236
YARS2	0.00018221
EID1	0.00018212
POLRMT	0.00018211
OXT	0.0001821
PRKACB	0.00018201
TMED5	0.00018191
LRRC56	0.00018178
CNIH4	0.00018175
TLK2	0.00018168
FAP	0.00018153
RAB26	0.00018152
UNC13B	0.0001815
PPP2R2D	0.00018137
DECR1	0.00018135
IGF2	0.00018133
E2F6	0.00018126
PLSCR1	0.00018126
GZF1	0.00018123
RC3H1	0.00018113
ARRB2	0.00018105
ITM2A	0.00018103
CLDN4	0.00018102
SIRPA	0.00018079
HDAC8	0.00018077
ST7	0.00018068
ABCG5	0.00018062
KLHDC4	0.00018058
ALG14	0.00018055
B2M	0.00018055
TMEM161B	0.00018054
SDAD1	0.00018029
SYNJ1	0.00018027
PNPLA6	0.00018024
MRPS33	0.00018011
GSTA3	0.00017998
OSTM1	0.00017991
RAC3	0.00017984
GNG11	0.00017976
AKAP11	0.00017973
STARD8	0.00017964
ATXN2L	0.00017958
WDR77	0.00017953
BNIP2	0.00017948
MEFV	0.00017947
TDG	0.00017928
SORL1	0.00017902
ATP1A3	0.00017901
DYNC1LI1	0.00017897
GCAT	0.00017895
DIP2A	0.00017883
SNAP29	0.00017877
OSBPL9	0.00017876
SLC16A6	0.00017869
CTXN1	0.00017851
SCO1	0.0001785
HACL1	0.0001784
LTBP4	0.00017832
SLC25A16	0.00017829
PBX2	0.00017824
COMMD6	0.00017823
DAB2IP	0.00017811
ACADM	0.00017807
CDKN1C	0.00017801
FLYWCH1	0.00017795
SLC7A7	0.00017767
ZCRB1	0.00017759
EPC1	0.00017756
TIMP3	0.00017746
BDNF	0.0001774
ARSA	0.00017735
STIP1	0.0001772
NUDT16	0.00017718
RTN2	0.00017718
PTPRB	0.00017713
DCTN4	0.00017712
PIGZ	0.00017702
LATS2	0.00017696
MRTO4	0.00017661
GPR124	0.00017658
GTF3C3	0.00017658
TRPM4	0.00017657
LMCD1	0.0001765
PCDHB14	0.00017622
CD69	0.00017618
GATAD1	0.00017615
AMOTL2	0.00017605
DYRK3	0.000176
YTHDC2	0.00017593
PKD2	0.00017589
RBBP8	0.00017584
CCNYL1	0.00017578
NASP	0.00017551
MAN2A1	0.00017545
GZMM	0.00017542
PITPNC1	0.00017541
CC2D1B	0.00017532
RAB10	0.0001752
NGRN	0.00017518
SEMA4F	0.00017518
OCLN	0.00017502
SRP9	0.00017493
USP54	0.00017492
CCT2	0.0001746
CHPT1	0.00017433
CXCL11	0.00017422
CCNF	0.00017419
MYH14	0.00017403
ASH2L	0.00017401
STYXL1	0.00017397
DUSP26	0.0001739
USP10	0.00017367
MAP3K7	0.00017365
PTTG1IP	0.00017343
MIB2	0.00017338
RPL7L1	0.00017337
DVL2	0.00017336
WWC1	0.00017336
CHID1	0.00017334
KLHDC1	0.00017333
MAF1	0.00017327
CENPK	0.00017325
TXNDC9	0.00017325
WDR35	0.00017323
TMEM9	0.00017296
FKBP1B	0.00017294
NUAK2	0.00017284
CMTM8	0.00017283
MET	0.00017282
ABCA5	0.00017279
CYLD	0.00017276
MYO6	0.00017276
FAT4	0.00017275
MEGF9	0.00017275
YES1	0.00017273
RHEBL1	0.00017269
SLC15A3	0.00017262
UNC93B1	0.00017258
PWP2	0.00017255
MOSPD1	0.00017242
PTPN4	0.00017237
ST6GAL1	0.00017228
XPO5	0.00017224
GTPBP1	0.00017221
KLF10	0.00017209
PHF21A	0.00017209
UVRAG	0.00017199
TMSB10	0.00017196
GOLGA4	0.00017195
RASGEF1A	0.00017193
TMEM129	0.00017192
LRRN3	0.00017191
BTBD6	0.00017176
NCL	0.00017175
PIGO	0.00017162
PSIP1	0.00017157
PFDN5	0.0001715
ADCY6	0.00017148
NUDCD2	0.00017148
DTWD1	0.00017143
SLC39A13	0.00017141
SEC61B	0.00017137
NARF	0.00017135
EXOSC2	0.00017129
MYD88	0.00017129
ELOVL5	0.00017128
TUBGCP6	0.00017123
CAPN7	0.00017117
DUT	0.00017109
EXTL3	0.0001708
NDRG2	0.00017076
ZSCAN21	0.00017076
SLC11A1	0.00017068
DAAM1	0.00017067
AHR	0.00017066
YTHDF1	0.00017049
ZBTB1	0.00017049
HTRA2	0.0001704
KCNQ1	0.00017022
ACSS1	0.00016999
RABGAP1L	0.00016998
PCSK6	0.00016989
STK38L	0.00016974
GPR65	0.00016973
C3AR1	0.00016972
PTK2	0.00016972
CXCL16	0.00016967
STIM1	0.00016965
PADI3	0.00016963
TBL3	0.0001696
EXOSC8	0.00016957
LY6E	0.00016945
IL12RB1	0.00016939
PNO1	0.00016936
MYL6B	0.00016933
RGS11	0.00016928
LAMP3	0.0001692
IFT172	0.00016912
TBCB	0.00016911
BTD	0.00016904
TCF12	0.00016904
STOML2	0.00016899
USP20	0.00016899
PCBD2	0.00016898
RSC1A1	0.00016886
SUZ12	0.00016871
SAMD1	0.00016856
RNASEH2B	0.0001685
SYAP1	0.0001685
HOXA4	0.00016844
HYAL3	0.00016839
DDX19A	0.00016829
MIER2	0.00016823
RNF141	0.0001682
SNX10	0.0001682
HRASLS	0.00016817
MKLN1	0.00016807
FBXO3	0.00016786
UBD	0.00016778
FBXL20	0.00016772
TGFBR3	0.00016758
TRIM37	0.00016758
GP9	0.00016747
PTPN13	0.00016743
MOSPD3	0.00016739
SELK	0.00016739
IVNS1ABP	0.00016737
ACN9	0.00016731
SCRN1	0.00016726
CDKL2	0.00016725
CPD	0.00016725
SNRPA	0.0001672
MRPS22	0.00016719
PRKCSH	0.00016712
CALR	0.00016709
SESN1	0.00016706
TEKT2	0.00016706
SLC44A3	0.00016698
PPM1L	0.00016691
GPR84	0.00016684
EIF4E2	0.00016682
BCAT2	0.00016672
AOX1	0.00016671
LGALS3BP	0.00016671
BCAR1	0.0001667
HYDIN	0.00016668
CERK	0.00016667
CFH	0.00016654
RRBP1	0.00016651
GCH1	0.0001663
GDAP2	0.00016629
SMAD9	0.00016607
KIFC1	0.00016589
CREG2	0.00016585
HCST	0.00016573
MCM7	0.00016573
TBX2	0.00016552
GPBP1	0.00016546
CEP68	0.00016542
MSH2	0.00016537
TOR1B	0.00016537
PPM1K	0.00016532
ABHD14A	0.00016523
NCOA7	0.00016516
NRN1	0.00016514
RHPN2	0.0001651
KIFC2	0.00016509
LY86	0.00016509
NSUN3	0.00016509
CCL4	0.00016503
CRYZ	0.00016501
NUPL1	0.00016501
TM9SF2	0.00016491
CDC73	0.00016489
H2AFJ	0.00016482
SLC25A43	0.00016482
MGLL	0.00016481
TARS	0.00016479
SMYD2	0.00016476
KCNS3	0.00016474
NAGA	0.00016474
TGFBR2	0.00016465
ADM	0.00016462
SRD5A1	0.00016459
CDKN2AIP	0.00016458
NSMCE1	0.00016458
ARL6IP6	0.00016456
GSTT1	0.00016452
GALNS	0.00016436
CEP170	0.00016432
GATAD2B	0.0001642
SHPRH	0.00016415
FRS2	0.00016411
SUMF1	0.00016409
SLC25A14	0.00016407
CDS2	0.00016399
ATF7IP	0.00016396
PLEKHA8	0.00016396
CDC20	0.00016381
APP	0.0001638
SPRYD4	0.00016361
TRAF6	0.00016349
MAN2B2	0.00016346
PPP4R1	0.00016344
ESD	0.00016343
IL13RA1	0.0001634
TOLLIP	0.00016335
STAG2	0.00016334
AP3D1	0.00016332
TUBA1C	0.00016329
SECISBP2	0.00016323
TMEM35	0.00016319
SCYL1	0.00016318
AGPAT5	0.00016317
TCEAL1	0.00016315
SPAG4	0.0001631
NECAP2	0.00016296
NIF3L1	0.00016296
SLC25A13	0.00016284
MYO18A	0.00016283
MYO1B	0.00016274
MBIP	0.00016272
STX8	0.00016272
CENPM	0.00016234
REEP4	0.0001622
MTCH1	0.00016211
STAT3	0.00016207
RAB5C	0.00016205
TRAF5	0.00016197
GRB7	0.00016193
ESPL1	0.0001619
UAP1	0.0001619
RDH5	0.00016178
QARS	0.00016169
RGS5	0.00016167
IPPK	0.00016163
PNKD	0.00016161
RASGRF2	0.00016161
GAS6	0.00016159
SIRT3	0.00016159
PLA1A	0.00016155
TENC1	0.0001615
MRPL30	0.00016143
OAF	0.00016138
AQP2	0.00016137
SIVA1	0.00016133
JMJD6	0.00016125
CHMP5	0.00016123
KLHL25	0.00016118
DIO2	0.00016098
TSPAN6	0.00016098
GEM	0.00016096
FGF18	0.00016095
NUP155	0.00016089
RSF1	0.00016084
RBM22	0.00016079
VPS4B	0.00016079
PPRC1	0.00016078
NDUFA5	0.00016077
E2F7	0.00016076
NUDT4	0.00016069
BACH2	0.00016068
PAFAH1B3	0.00016068
TGIF2	0.00016054
PRPF38A	0.00016047
PIN1	0.00016044
NUP93	0.0001604
LPXN	0.00016035
SCRIB	0.00016035
CSNK2B	0.00016027
MLLT6	0.00016024
GOLT1B	0.0001602
PARD6A	0.00016019
PLA2R1	0.00016019
PIK3R2	0.00016014
RNF25	0.00016013
EGR1	0.00016011
SH3GLB2	0.0001601
ERGIC3	0.00016004
PRPF18	0.00015995
NDUFS2	0.00015993
CARS2	0.0001599
DAD1	0.00015983
DHX35	0.00015978
PROC	0.00015978
CDR2	0.00015977
UROD	0.00015977
RAB11FIP4	0.00015976
LSM3	0.00015975
SLC2A1	0.00015971
RAB7L1	0.00015962
PMM1	0.00015956
ARL6	0.00015946
DBN1	0.00015946
ZCCHC11	0.00015939
NMRAL1	0.00015931
ZNHIT3	0.00015922
DCK	0.00015919
TESC	0.00015914
GSK3B	0.0001591
PPP1R14A	0.00015902
FCGR2B	0.00015898
VEZF1	0.00015897
NKX2-5	0.00015894
ZCCHC8	0.00015882
TBX21	0.00015881
ARHGAP11A	0.00015879
TPD52	0.00015867
SNCA	0.00015866
ADAMTSL5	0.00015864
CHST2	0.00015862
SRGAP3	0.00015856
GBP3	0.00015853
POR	0.0001585
RCBTB2	0.00015835
DIS3	0.00015833
FOXK1	0.00015829
CELSR2	0.00015825
NOL10	0.00015819
TMOD3	0.00015819
GARS	0.00015813
MRPL34	0.00015802
ATP5H	0.000158
SBF2	0.00015799
GBP5	0.00015796
ING4	0.00015795
DHTKD1	0.00015792
NT5DC1	0.00015791
CORO7	0.00015787
PALB2	0.00015785
KCTD5	0.00015781
DHRS7	0.00015775
YIF1A	0.00015762
ACOT11	0.00015752
GFER	0.00015752
TNS3	0.00015752
PSMA5	0.00015748
MCM3	0.00015744
MAP3K3	0.00015742
THADA	0.00015741
TAPT1	0.00015732
RRM1	0.00015728
NPHP4	0.0001572
PLAC8	0.0001572
ACSS2	0.00015719
RCOR3	0.00015716
GTF2A2	0.00015715
SLC3A1	0.00015714
DOCK6	0.00015713
ABI3BP	0.00015703
TIMP4	0.00015687
TWF2	0.00015685
HSF4	0.00015682
ZC3H15	0.0001567
CKB	0.00015663
SETD4	0.00015661
CIC	0.00015655
RAB34	0.0001565
LGMN	0.00015649
RIOK2	0.00015648
MCM2	0.0001564
CFI	0.00015627
OAT	0.00015626
PSMA1	0.00015614
HES1	0.00015613
C1GALT1C1	0.0001561
UBA52	0.00015608
CUL4A	0.00015603
DNAJC19	0.00015602
POLR3A	0.00015599
CDKN2D	0.00015597
SETD7	0.00015591
NFXL1	0.0001559
LRRC25	0.00015588
PPM1B	0.00015569
BAIAP2	0.00015564
MICALL1	0.00015557
RAB40C	0.00015556
TRRAP	0.0001554
RPS29	0.00015537
VPS33B	0.00015534
EFNA1	0.00015531
LYRM4	0.00015531
GLT8D1	0.00015527
STEAP2	0.00015523
PARN	0.00015515
FMR1	0.00015514
HIGD1A	0.00015513
TGOLN2	0.00015512
ATAD5	0.00015499
ACAD10	0.00015485
HSP90B1	0.00015474
FMNL1	0.00015469
MAGI3	0.00015466
CTNNA1	0.00015464
TRIM24	0.0001546
WNT6	0.00015458
TMEM30A	0.00015456
NOL11	0.00015453
PAK4	0.00015452
CD97	0.00015444
FHL1	0.00015436
EP300	0.00015391
DSE	0.0001539
ACVR1	0.00015381
CYP1A1	0.00015371
VCAN	0.00015362
SAMHD1	0.00015361
NUDT14	0.00015333
STAM	0.0001533
FBXL2	0.00015327
ALAD	0.00015324
NMT1	0.00015323
REV3L	0.00015308
NUP37	0.00015307
TOM1L2	0.00015305
THAP3	0.00015304
SMURF2	0.00015295
CEPT1	0.00015289
TSEN34	0.00015288
PRPF8	0.00015286
RALBP1	0.00015285
IL17RA	0.00015264
ILKAP	0.00015263
LRP5	0.00015258
RBM43	0.00015245
SAA2	0.00015245
DEGS1	0.00015243
CIRH1A	0.00015239
EIF2S1	0.00015237
FEM1C	0.00015237
TEX10	0.00015226
CCT6A	0.00015223
CASP6	0.0001522
USPL1	0.00015219
IER3IP1	0.00015218
SLC22A18	0.00015214
EEA1	0.00015207
RAD52	0.00015196
RTN4RL2	0.00015192
TGFB1	0.00015187
TM9SF4	0.00015179
TSPAN17	0.00015178
ENTPD3	0.00015176
CHD8	0.00015167
PLXND1	0.00015162
SERTAD4	0.0001515
SUPV3L1	0.00015147
IRF7	0.00015143
TMED6	0.00015138
CCR1	0.00015137
RCCD1	0.00015136
MARK1	0.00015129
UGP2	0.00015123
MRPL19	0.00015119
MOXD1	0.00015115
RASSF6	0.00015111
FOXRED1	0.00015109
GDA	0.00015102
ITPR1	0.00015095
DUSP1	0.00015093
TNFAIP8	0.0001509
ARHGAP18	0.00015074
TANC2	0.00015074
FXN	0.00015066
KCTD17	0.0001506
HSP90AA1	0.00015058
HIP1	0.00015047
ARFGAP3	0.00015039
MGA	0.00015039
GPD1L	0.00015038
CDC5L	0.00015033
GTF2F1	0.00015023
OTUD7B	0.00015016
OVOL1	0.00015014
SMCHD1	0.00015012
LMNA	0.00015008
PRKAG1	0.00015008
CALM3	0.00015004
TRAP1	0.00015004
PSMC2	0.00014999
NPB	0.00014993
TMEM98	0.00014989
HINT2	0.00014986
LAT2	0.0001498
NRF1	0.00014971
PCM1	0.00014957
PAQR7	0.00014956
PTPRJ	0.00014952
ARNT	0.00014951
DPYSL3	0.0001494
RPAIN	0.00014934
SAA4	0.00014933
FBXO2	0.00014915
SYCP2	0.00014913
VAV1	0.00014913
PTX3	0.00014911
MAP3K1	0.00014904
FDXR	0.00014895
CPSF1	0.00014894
IL12A	0.00014887
CHD6	0.00014885
DIDO1	0.0001488
RBP1	0.0001488
PTS	0.00014878
PSME4	0.00014876
HTATSF1	0.00014871
BCHE	0.00014869
SH2B1	0.00014869
MAP4K2	0.0001485
ORMDL2	0.0001485
CPNE5	0.00014848
HDAC1	0.00014848
SYTL4	0.00014847
ZSCAN20	0.00014835
SCYL2	0.00014834
BMP4	0.00014833
AARS	0.00014826
KCNC3	0.00014826
WNT10B	0.00014826
RPP38	0.00014824
TBC1D19	0.0001482
EPN3	0.00014817
LIMK2	0.00014807
BID	0.00014797
MFGE8	0.00014795
SEMA4G	0.00014783
TSHB	0.00014781
MECP2	0.00014777
ANP32B	0.00014776
PRRG1	0.00014767
TCEB2	0.00014757
MTAP	0.00014754
MDK	0.00014753
SCAMP1	0.00014744
CDC25A	0.0001474
PLEKHG5	0.00014736
MRPL54	0.00014731
PSMD7	0.00014731
RBM7	0.00014718
RAB11A	0.00014713
SDHC	0.00014708
NCAPD3	0.00014696
TNPO1	0.00014687
BLVRB	0.00014686
GABARAPL2	0.0001468
MAFB	0.00014671
GPR113	0.0001467
BIRC3	0.00014669
GM2A	0.00014669
SETD3	0.00014669
DUSP16	0.00014664
B3GALT4	0.00014657
ATP5C1	0.00014654
PANX1	0.00014643
PBX3	0.0001464
USP46	0.0001464
COMMD4	0.00014638
MRPS30	0.00014636
RDM1	0.00014634
CHCHD7	0.00014631
RAB3A	0.00014631
ATP5J2	0.00014629
SETX	0.00014627
MBOAT2	0.00014624
MRPS17	0.00014624
TAZ	0.00014623
HK1	0.00014621
SMAD6	0.00014619
CD300A	0.0001461
ACY1	0.00014606
IARS	0.00014603
ATP6V0B	0.00014594
GPRC5B	0.00014589
VPS26A	0.00014581
SPATA5	0.00014576
DTL	0.00014574
HMG20B	0.0001456
SENP5	0.00014559
SEC14L4	0.00014551
VIL1	0.00014551
PIGM	0.00014549
EIF2B4	0.00014548
FDFT1	0.00014537
PRR11	0.00014537
ANAPC1	0.00014536
PFDN2	0.00014536
SLC36A4	0.00014529
NUP43	0.00014517
RASA2	0.00014509
ATAD2B	0.00014502
THBS1	0.00014501
MAFF	0.00014498
IRAK1BP1	0.00014494
TBC1D16	0.0001449
CHST12	0.00014488
NEDD9	0.00014487
OAS3	0.00014478
UNG	0.00014447
FLOT2	0.00014446
TMEM51	0.00014435
ELP3	0.00014434
DOCK10	0.00014433
ZMYM3	0.00014429
FARP1	0.00014421
FBXO28	0.0001442
NDUFC1	0.0001442
SCYL3	0.00014415
DNMT1	0.0001441
CRAT	0.00014406
MST1R	0.00014406
WRB	0.00014404
MTMR3	0.00014402
ELF3	0.00014398
RAB4A	0.00014397
IL15	0.00014385
PDZD11	0.00014384
MAP1LC3B	0.00014377
CHCHD2	0.00014376
TRIM59	0.00014372
[truncated: 7,760 more rows]

## Sheet: CLR closeness
GNG12	0.62614
PRKX	0.620453
PCYOX1	0.615586
PLA2G7	0.612665
UBR1	0.611692
NTS	0.611572
ZDHHC24	0.611265
SGCB	0.608908
NUP98	0.608874
DGKD	0.608362
ZBTB20	0.608276
SNIP1	0.608191
ZEB1	0.608054
NR1D1	0.607713
B3GNT1	0.607269
SIX4	0.605458
USP48	0.604963
ALKBH7	0.604519
SLC12A6	0.604451
CTNNBIP1	0.604041
PRMT2	0.603785
TGFBI	0.603392
DPH5	0.603375
AASS	0.603341
MFSD3	0.602265
TNFAIP3	0.602213
NR3C1	0.601411
BNIP3L	0.601291
MACF1	0.600864
RASAL2	0.600693
RPS27L	0.600318
PER2	0.599378
CSTB	0.59931
TIMP1	0.599088
ZBTB43	0.598968
JUN	0.598883
NR1D2	0.598883
CCDC23	0.598302
BRI3BP	0.597551
PGRMC1	0.597244
GLCCI1	0.597226
GBA	0.597209
NPEPPS	0.597107
CD302	0.59639
MSI2	0.596321
NEDD4	0.596014
RASA4	0.595058
TRAPPC6A	0.594989
CBR4	0.594665
PIGF	0.594357
PURB	0.594255
GCC2	0.594033
RELB	0.593794
CNKSR3	0.59364
AIM1	0.593179
NIPBL	0.592718
MCCC2	0.592701
CCDC115	0.592684
TMEM19	0.592342
DDX47	0.592205
COX18	0.592103
DHRS4	0.592052
IRS1	0.592052
TBC1D22B	0.591932
SLC39A14	0.591744
APLP2	0.591659
ERCC6	0.591539
DUSP10	0.591505
PINK1	0.591317
CCDC117	0.591266
MARK3	0.591249
GLB1	0.591027
ZC3H12A	0.590771
FEM1B	0.590737
HPS5	0.590737
DCP1A	0.590412
THYN1	0.590361
GANAB	0.590241
BEX2	0.590088
CTSF	0.589968
NFKBIE	0.589712
PRICKLE1	0.589593
ANKRD40	0.589456
PRDX5	0.589422
CCL2	0.589319
MRPS21	0.589097
NFIL3	0.589046
ECHDC1	0.589012
CXCL5	0.588995
UBL5	0.588858
REEP5	0.588773
PDK2	0.588756
GPATCH2	0.58867
PGM2L1	0.58867
PIN4	0.588568
ATPIF1	0.588534
QPCTL	0.588465
MEGF8	0.588295
HSD17B11	0.588277
CYB561D2	0.588124
CALCOCO1	0.58809
SAA1	0.58797
PSRC1	0.587936
CABLES1	0.587885
CAPZB	0.587611
BCKDHA	0.587594
NMNAT1	0.587594
BRD2	0.58756
EVL	0.587424
RUSC2	0.587338
ABL2	0.58715
ING3	0.58715
NDUFA7	0.587082
GMEB2	0.587031
ECHDC2	0.587014
LCN2	0.586945
FBXO21	0.586911
KIF20A	0.586775
MME	0.586775
AZGP1	0.586587
GATM	0.58657
PISD	0.58657
NDUFB6	0.586416
FEN1	0.586399
ODC1	0.586399
MYEOV2	0.586194
RBM5	0.586177
SLC25A23	0.586143
HTR7	0.586074
TPX2	0.586074
GOLGA7	0.58604
TNFRSF9	0.585972
ARRDC3	0.585818
THUMPD2	0.585682
TSPAN12	0.585665
CNOT4	0.58546
PUS1	0.58546
THSD7A	0.585425
YOD1	0.585323
PGK1	0.585289
SFMBT1	0.585152
MTF1	0.585033
ARID3B	0.585016
PSAT1	0.584964
GPR160	0.584947
MITD1	0.584947
SLC25A33	0.584862
APOC1	0.584674
NDUFA2	0.584674
IRX5	0.584623
NUAK1	0.584623
MARCKSL1	0.584537
ALDH6A1	0.584486
ATP5G2	0.584486
ZC3H11A	0.584469
CLK1	0.584418
CH25H	0.584384
TEK	0.584367
SLC25A25	0.584349
PYCARD	0.584264
MMACHC	0.584213
LSM5	0.584145
MPND	0.584076
PCP4L1	0.584059
PAPD4	0.583957
CYBA	0.583837
AIG1	0.583735
CCDC25	0.583666
PHACTR2	0.583632
TBX3	0.583615
VRK2	0.583581
CTSB	0.583513
PLTP	0.583513
PTPN2	0.583461
RPS6KA3	0.583427
CCRN4L	0.583325
FOXN2	0.583291
GPRASP1	0.583274
MMP15	0.583205
APPL2	0.583086
MAGED1	0.582864
PHF20L1	0.582864
REV1	0.582744
ADA	0.582659
GTF3C4	0.582659
ATRN	0.582539
PLCL2	0.582505
CENPE	0.582385
VKORC1	0.582385
STEAP1	0.582368
TOMM7	0.582368
PRDM4	0.582351
TNFRSF10B	0.582351
CARHSP1	0.582215
FRMD5	0.582198
MRE11A	0.582044
CLK4	0.581941
SLC25A32	0.581924
APOBEC1	0.58189
IL18BP	0.58189
ZNRF3	0.58189
TOP1MT	0.581856
NFKBIA	0.581822
RIPK3	0.581754
DAPP1	0.581719
NUBP1	0.581719
ISG15	0.581702
SETDB1	0.581617
EFNB2	0.581549
SAP30	0.581549
TOR1AIP1	0.581549
CRY2	0.581395
FCGRT	0.581395
GPBP1	0.581378
TMEM59	0.581378
RBBP6	0.58131
OGG1	0.581258
HAT1	0.581241
INTU	0.581019
SDCBP2	0.580917
OCEL1	0.580848
ZBTB17	0.580831
TREX1	0.580763
OCIAD2	0.580558
VPREB3	0.580524
BCL7A	0.580387
RNF130	0.580387
GUCY1A3	0.580353
ALDH18A1	0.580302
PPP1R13B	0.580285
DOK4	0.580199
SYTL2	0.580182
CHST7	0.580165
PLK3	0.580097
ETS2	0.580046
PSME1	0.579995
RALGPS1	0.57996
NDUFA1	0.579943
PGM5	0.57967
RNF149	0.579636
GCHFR	0.579619
GTF2I	0.579499
SIPA1L2	0.579431
TMEM14C	0.579431
TJP1	0.579311
CDCA3	0.579243
DHX36	0.579226
LPXN	0.579209
COG3	0.579141
OPTN	0.579106
MGMT	0.579089
GEM	0.579038
TSPYL4	0.579038
MYH10	0.579021
E2F6	0.578987
LYST	0.578987
OXSR1	0.578936
NUDT2	0.578902
VEGFA	0.578902
ENDOG	0.578765
BANF1	0.578731
BAK1	0.578714
LNX1	0.578697
ABTB2	0.57868
FOXM1	0.57868
DUSP8	0.578662
PSTPIP1	0.578645
CCDC53	0.57856
NDUFC2	0.57856
NIPSNAP1	0.578526
IQSEC1	0.578509
ACAT1	0.578492
EIF2AK3	0.578457
CFB	0.578372
PRKAG2	0.57827
HSBP1	0.578235
TRAF6	0.578235
CETN2	0.578201
RIOK3	0.578167
GOT1	0.578116
GPR65	0.578116
ATF3	0.578048
PHF11	0.578013
SLC20A1	0.577979
SHMT1	0.577945
TRIO	0.577894
PIGK	0.57786
SLC3A2	0.57786
ADI1	0.577791
KIF26B	0.577791
MLKL	0.577757
EPS15	0.577587
HAGH	0.577535
PHGDH	0.577535
KIN	0.577467
KLC4	0.577416
NUAK2	0.57733
VCAN	0.577245
WBP1	0.577074
EFCAB4A	0.57704
REPS2	0.576989
CYLD	0.576972
IGSF8	0.576818
ARPC1B	0.576801
CTNNAL1	0.576801
UGCG	0.57675
B3GALNT2	0.576698
KLHL24	0.576647
SBNO1	0.576647
ABHD14B	0.57663
MAFG	0.576613
SEMA7A	0.576579
HPSE	0.576493
DPP8	0.576476
KLHL11	0.576459
PMF1	0.576459
LRRN3	0.576442
TTLL1	0.576408
RNF187	0.576306
PLLP	0.576237
YRDC	0.576237
PRMT6	0.576203
ARL3	0.576152
BRAF	0.576152
FGD6	0.576135
LRRC1	0.576118
WDR54	0.576032
SFXN4	0.576015
BCAP31	0.575964
ABCF1	0.575947
UBA52	0.575947
HGSNAT	0.575896
LNPEP	0.575896
TDG	0.575896
PAFAH1B1	0.575879
PUM1	0.575879
DBT	0.575845
RIBC1	0.575827
AKAP8	0.575725
ZZEF1	0.575725
ID4	0.575708
GTPBP4	0.575674
CLU	0.575657
DDX21	0.575657
MRPL52	0.575623
RAF1	0.575605
SLC16A11	0.57552
NFIB	0.575486
ELL	0.575469
IL6	0.575469
SGMS2	0.575469
YPEL5	0.575452
EPC1	0.575435
NUDT5	0.575366
MTR	0.575332
MID2	0.575281
ST6GALNAC2	0.575196
METAP1	0.575161
APH1B	0.575144
BCL7C	0.575042
ARL2BP	0.575025
MOSPD3	0.575008
NCK1	0.574991
VLDLR	0.574991
UQCRH	0.574974
SERGEF	0.574888
HCFC2	0.574871
JMY	0.574871
CTDSPL	0.574854
NRAS	0.57482
SRFBP1	0.57482
ZER1	0.574803
SLAMF9	0.574769
TTC9C	0.574769
RNASE4	0.574717
GPR84	0.5747
LITAF	0.574683
PXMP4	0.574598
PMAIP1	0.574478
USP31	0.574478
MALT1	0.574444
NPR2	0.574393
RSPRY1	0.574393
SCPEP1	0.574393
CCR5	0.574359
PDE8B	0.574359
PQLC3	0.574342
CLCN5	0.574325
COMMD6	0.574256
PRKCZ	0.574239
VAV1	0.574239
STX8	0.574222
IMPA2	0.574171
SCN3A	0.574103
ETF1	0.574068
DUSP1	0.574051
RTN2	0.574051
TNRC6A	0.574051
KLF10	0.574017
SH3PXD2B	0.574017
UBD	0.574017
TST	0.573983
ARPC1A	0.573881
NMD3	0.573881
MEFV	0.573812
TPCN1	0.573812
RDM1	0.573727
SLC41A3	0.573727
GPRASP2	0.573693
MED11	0.573693
BID	0.573676
CKS1B	0.573659
THRB	0.573659
MYO5B	0.573641
PIM3	0.57359
ACSS1	0.573556
CCNT2	0.573522
SLC16A6	0.573368
IDH3G	0.573351
PCOLCE2	0.573317
THBS3	0.573317
STAU2	0.5733
SCAMP2	0.573283
THRA	0.573283
PPA1	0.573266
GCH1	0.573197
TUBGCP3	0.573163
SETD2	0.573146
YPEL3	0.573129
PIK3CA	0.573112
NDRG1	0.573095
NDUFS4	0.573095
INHBA	0.573061
MDH1	0.573044
BTBD10	0.572992
NME5	0.572992
ERGIC1	0.572958
CDKN2AIP	0.572924
RLF	0.572924
EPHX1	0.572907
MTMR9	0.572907
ATP6V1G1	0.57289
HIGD2A	0.572873
TMEM42	0.572839
DCAKD	0.572788
MAP3K14	0.572788
RAB5B	0.572753
AGPAT1	0.572702
DGUOK	0.572702
PANK2	0.572668
PLA1A	0.572634
NDUFAB1	0.572617
PGPEP1	0.572617
AKTIP	0.572583
KCNMB4	0.572583
ZFAND1	0.572565
PPOX	0.572531
STX7	0.572497
FKBP5	0.572361
TACSTD2	0.572361
TOX3	0.572361
CDC23	0.572326
PAK1IP1	0.572309
PCGF5	0.572258
PRDX2	0.572241
RPAP1	0.572241
DNAJA4	0.572224
MIF	0.572224
POLR3GL	0.572224
SEC23IP	0.572224
TSPAN6	0.572224
AFAP1L1	0.572173
ARL4A	0.572173
ZDHHC1	0.572139
CXCL9	0.572121
RAB30	0.572053
CCBL1	0.572019
LRRC25	0.571968
RNF121	0.571951
RFC5	0.571899
LSM4	0.571848
IPPK	0.571831
LAPTM4B	0.571814
RCL1	0.571797
POGZ	0.57178
FIS1	0.571712
PTBP2	0.571712
VEGFB	0.571712
GMDS	0.571677
USP9X	0.57166
PROCR	0.571626
TM2D2	0.571592
BLVRA	0.571524
PITPNM2	0.571524
CYFIP1	0.571507
MPP6	0.571455
UBE2L3	0.571438
MORC3	0.571421
MAP2K4	0.571404
CTBS	0.571387
SOCS5	0.571353
SH3BGRL2	0.571285
DDX26B	0.57125
LTBP3	0.57125
DHRS3	0.571199
VEGFC	0.571182
ARHGEF19	0.571114
STX17	0.571114
MTSS1	0.571097
TMEM9	0.571063
NEDD9	0.571046
NFAT5	0.570994
GSTZ1	0.570943
IDH2	0.570943
RASGEF1A	0.570943
RC3H1	0.570943
ZBTB10	0.570943
NDUFA12	0.570909
PER3	0.570909
MAPT	0.570875
NRN1	0.570858
TRAF1	0.570824
COPB2	0.570789
KLHDC8B	0.570789
SETBP1	0.570789
TMEM185B	0.570789
KCNS3	0.570755
BRD1	0.570738
CRYL1	0.570738
CLSTN1	0.570653
RRBP1	0.570653
FZD2	0.570636
NADSYN1	0.570636
RASGRP3	0.57055
TOP2B	0.570516
TLE2	0.570499
ZFAND5	0.570482
IFT122	0.570448
SLMAP	0.570431
ALG8	0.570379
DOT1L	0.570379
PPTC7	0.570379
RBL2	0.570362
GCNT1	0.570345
MTHFD2	0.570328
RPL23A	0.570311
PPP1R15B	0.570294
ING4	0.570277
GAB1	0.570226
PPAP2B	0.570226
PSPC1	0.570226
KIFC2	0.570209
PPP1R9A	0.570209
FCER1G	0.570175
COX7C	0.570157
PLA2G1B	0.57014
PITPNA	0.570123
PDHB	0.570038
DCTD	0.570021
RANBP1	0.570004
LGALS3BP	0.56997
WEE1	0.569918
AP1G1	0.569901
AMBP	0.569884
GM2A	0.569884
SLC25A1	0.569884
GDA	0.569867
PRPSAP1	0.569816
FGFR2	0.569799
PEMT	0.569799
APC2	0.569765
DDB1	0.569765
FAHD2A	0.569765
PTRH1	0.569765
ALDH1A1	0.569731
SEMA3A	0.569713
HAX1	0.569645
HADHB	0.569611
SSR4	0.569577
HES1	0.56956
USPL1	0.569491
SLC22A17	0.569474
SNAP29	0.569474
C3AR1	0.569423
TSC22D1	0.569406
ETHE1	0.569355
SEC61G	0.569338
SLC39A1	0.569286
LMAN2	0.569269
ACN9	0.569235
MAP3K6	0.569201
GPR107	0.569167
UTP15	0.569167
MBIP	0.56915
THSD1	0.569133
DYNC2LI1	0.569116
FBXO32	0.569082
GUCY1B3	0.569082
TNFRSF12A	0.569082
LOX	0.569064
CHD3	0.56903
FAHD1	0.56903
IL12RB1	0.56903
MAOB	0.56903
SLC25A35	0.56903
G0S2	0.569013
GBP3	0.568962
NOL12	0.568928
VPS41	0.568928
DIDO1	0.568911
FCGR2B	0.568911
CAPG	0.568877
ABCA2	0.56874
PLA2G4A	0.56874
IL11	0.568672
LY75	0.56862
HR	0.568586
PIGZ	0.568569
CBL	0.568501
BBS9	0.568484
MYO1D	0.568484
HRSP12	0.568467
ORMDL2	0.56845
TMTC4	0.56845
MTHFD1L	0.568433
SLC25A27	0.568433
NUBP2	0.568398
OSBPL2	0.568381
UBE2A	0.568381
PANX1	0.568364
PIGP	0.568364
FBXO30	0.56833
SORT1	0.56833
FMO1	0.568313
KIF22	0.568313
EVI2A	0.568296
ARMC8	0.568279
LMBRD1	0.568279
STOML2	0.568279
TLK2	0.568279
TNFAIP6	0.568245
DCK	0.568228
SUMF1	0.568228
TMEM57	0.568228
PDE6D	0.568193
RRP12	0.568193
FKBP9	0.568142
ATP5J2	0.568125
TMCC3	0.568125
DLC1	0.568108
FBXO28	0.568108
BMP2K	0.568091
PDSS1	0.568057
SVIL	0.56792
USP36	0.56792
SNAPC4	0.567886
REV3L	0.567869
BLOC1S1	0.567767
PRPF38B	0.567767
PPT2	0.567732
AK2	0.567698
JUP	0.567698
KRBA1	0.567664
QARS	0.567596
SAMD8	0.567596
HDDC3	0.567562
OSBPL3	0.567562
RCE1	0.567544
ATP6V1E2	0.567527
NME3	0.567527
COMMD4	0.56751
CD69	0.567493
TMEM110	0.567493
RTDR1	0.567459
NDUFA11	0.567442
IL1R2	0.567425
OGT	0.567408
PAFAH1B3	0.567408
ZSCAN20	0.567408
ALG14	0.567391
HSD17B4	0.567391
PLEKHG4	0.567391
RBBP8	0.567391
DBI	0.567374
FZD5	0.567374
PIH1D1	0.567374
CCNB2	0.567305
TMEM98	0.567305
LGI3	0.567271
KBTBD11	0.567237
LEFTY1	0.56722
B3GNT5	0.567186
GGT1	0.567186
MTF2	0.567186
CSNK2B	0.567169
DUSP16	0.567135
SORL1	0.567118
SSPN	0.567118
ATP6V1C2	0.5671
LATS2	0.5671
TCEA2	0.5671
APBB1IP	0.567083
CCDC28A	0.567083
HHAT	0.567066
HP1BP3	0.567032
SAP30L	0.567032
BIRC3	0.566981
SAA2	0.566964
SYNJ1	0.566964
CCDC92	0.566947
HLTF	0.566947
RNF5	0.566947
FBXO15	0.56693
DSCR3	0.566896
PROSC	0.566896
ECHS1	0.566878
RNASEH2B	0.566878
ACY1	0.566861
FANCC	0.566861
IFRD1	0.566844
LSM7	0.566844
XPOT	0.566844
LYRM2	0.566827
NCAPG2	0.56681
EEF2K	0.566793
B4GALT5	0.566776
SLCO4A1	0.566759
NARF	0.566708
TMEM129	0.566691
UROD	0.566691
KRTAP3-1	0.566673
NIT1	0.566673
FBN1	0.566656
ACAA2	0.566622
FANCL	0.566622
TMEM63A	0.566605
TBCB	0.566588
C1QTNF6	0.566571
FBXW8	0.566571
POLR1E	0.566571
EHBP1L1	0.566537
RGS11	0.56652
LTBP4	0.566486
PDZD11	0.566486
APRT	0.566469
DTNBP1	0.566469
EGR1	0.566469
PLOD1	0.566451
CREB5	0.566434
TNIK	0.566434
NUPL1	0.5664
SHMT2	0.5664
HERC4	0.566383
KCNQ1	0.566281
GDF1	0.566264
STIM1	0.566247
DHX15	0.566229
UTRN	0.566212
ATAD2B	0.566195
BAZ2B	0.566195
NTAN1	0.566195
IRF5	0.566161
PTPN21	0.566161
RAB37	0.566161
TMEM14A	0.566127
ZNHIT3	0.56611
LONRF3	0.566076
RBM8A	0.566059
BUB1B	0.566025
ATF7IP	0.56599
BDNF	0.56599
CCL4	0.56599
STYK1	0.56599
MAFB	0.565956
GGCX	0.565939
ST6GAL1	0.565939
LAMP2	0.565922
FGF18	0.565905
GABARAPL1	0.565888
RNPEP	0.565888
PSMD12	0.565871
PPP2R3C	0.565854
SLC37A2	0.565854
TMEM50A	0.565837
GZF1	0.56582
TSPAN31	0.565803
SNX14	0.565751
AKAP8L	0.565734
RNF126	0.565734
DBP	0.565717
LSMD1	0.565717
PIM1	0.565717
RER1	0.565717
ELMOD2	0.5657
ABCC1	0.565683
DIO2	0.565683
HK3	0.565683
RASGRF2	0.565666
SNX10	0.565666
PPRC1	0.565649
HMGA1	0.565632
UBE2E3	0.565632
GPNMB	0.565615
UPF3B	0.565615
GATA3	0.56558
ZCCHC8	0.56558
ENO3	0.565563
LPIN2	0.565563
RBM39	0.565563
EIF4EBP2	0.565529
GCC1	0.565529
GPC4	0.565512
HSP90B1	0.565495
SDC4	0.565478
ALDH4A1	0.565461
ALDH16A1	0.565444
MAPK12	0.565444
NUP160	0.565444
STRN3	0.565427
TMED3	0.565427
BTG1	0.565393
RBM28	0.565393
GAN	0.565324
NKIRAS1	0.565324
ETV6	0.56529
KIF1B	0.56529
EXO1	0.565273
NASP	0.565256
PIK3R4	0.565239
EZH1	0.565222
INCENP	0.565205
ZCCHC14	0.565205
TGM1	0.565171
LPIN1	0.565154
ANP32B	0.565119
BCKDK	0.565119
BLMH	0.565119
RPGR	0.565102
TM7SF2	0.565085
SMAD7	0.565068
CRIP2	0.565051
ABHD14A	0.565034
AIM1L	0.565034
GSTM1	0.565034
LHFPL2	0.565034
PIGX	0.565034
TSPAN2	0.565034
SIPA1L1	0.565017
AMOTL2	0.564966
TSC22D2	0.564966
DPY19L1	0.564949
TICAM1	0.564949
PAQR7	0.564932
AHCY	0.56488
ANKRD10	0.564846
GADD45G	0.564795
SMEK1	0.564778
SRPX	0.564778
PNKD	0.564761
YTHDF1	0.564761
IFT80	0.564744
P4HB	0.564744
PQLC2	0.564744
PDIA6	0.564727
MGST2	0.564692
NICN1	0.564692
FBXO2	0.564675
FNIP1	0.564675
SMYD2	0.564675
GZMB	0.564658
MRPL48	0.564658
CHST3	0.564573
EAF1	0.564556
STARD8	0.564556
INSR	0.564539
RSRC2	0.564539
TXNIP	0.564539
ABI3BP	0.564522
LEMD3	0.564522
ERGIC3	0.564505
TXNRD3	0.564487
EIF2S2	0.56447
CDKN1A	0.564453
SCP2	0.564453
FXYD2	0.564419
H3F3B	0.564419
PAPOLG	0.564385
LRRC36	0.564368
PARP12	0.564368
ENTPD3	0.564351
SIRPA	0.564351
FSTL1	0.564334
SALL2	0.564317
ABHD2	0.5643
CHMP4B	0.5643
CDKL2	0.564283
RAB3GAP2	0.564283
CARS	0.564265
NRG1	0.564265
FKBP1B	0.564248
DCTN4	0.564231
FOXO1	0.56418
MAP2K1	0.56418
ZRANB1	0.56418
CMTM8	0.564146
ACTR1A	0.564129
ASB4	0.564112
ATP5H	0.564112
GALE	0.564112
ADD3	0.564095
CHKB	0.564095
STK25	0.564095
SNX21	0.564078
MYLIP	0.564061
PPP4R2	0.564061
CPSF1	0.564043
LSM11	0.564043
CCDC86	0.564026
CCNE1	0.564026
RPS25	0.564009
SLC7A7	0.563992
AGA	0.563975
AP1S1	0.563958
RAB15	0.563958
SLC44A3	0.563958
ANKRD13C	0.563941
ARHGAP12	0.563924
PFDN4	0.563924
MCM5	0.56389
MRPL1	0.563873
PAPSS1	0.563873
RDH5	0.563873
RAB32	0.563839
SNX7	0.563821
LMNB1	0.563804
SRP14	0.563804
GLT8D1	0.563787
RTP4	0.563787
PARP8	0.563753
MS4A7	0.563702
NDUFC1	0.563702
KLHL17	0.563685
TMEM17	0.563685
PER1	0.563634
UCK2	0.563616
PSIP1	0.563599
E2F8	0.563565
HRH1	0.563565
STK38L	0.563548
SMCHD1	0.563497
GNA13	0.56348
NRF1	0.56348
OCLN	0.563463
RAB27B	0.563446
VIL1	0.563446
ALS2	0.563429
PARD6A	0.563412
COPZ1	0.563394
CUTC	0.563394
NDUFB11	0.563377
NID1	0.563377
PDCD4	0.563377
ALDH7A1	0.56336
HS3ST1	0.56336
NAPSA	0.56336
EPRS	0.563292
PHF10	0.563292
IRF7	0.563275
SPSB3	0.563275
AZI2	0.563258
PCLO	0.563258
STT3B	0.563258
SLC25A40	0.563241
TMEM45A	0.563207
TROVE2	0.56319
CHD2	0.563172
FRS2	0.563172
ETV4	0.563138
EXT2	0.563121
ATP1A3	0.563053
NOLC1	0.563019
EBPL	0.563002
GPT2	0.563002
GSTM2	0.563002
HMGN3	0.562985
FLOT2	0.562968
POLE3	0.562968
CENPK	0.562933
DARC	0.562933
REEP4	0.562933
CLOCK	0.562916
PLAC8	0.562916
PLEKHA6	0.562916
ERBB2IP	0.562899
SOCS1	0.562899
TERF1	0.562899
CXCL16	0.562865
TLR1	0.562865
MCM10	0.562848
PLXND1	0.562848
PHF21A	0.562831
AHR	0.562797
CREBL2	0.562797
ECH1	0.562763
ASH2L	0.562728
CCPG1	0.562728
ADCK5	0.562711
CFDP1	0.562694
GGA3	0.562694
RAB20	0.562694
SARS2	0.562694
GTF2H1	0.562643
RPP40	0.562643
ARFGEF1	0.562626
GINS1	0.562626
RAB10	0.562609
PEPD	0.562592
PPIH	0.562575
KIF5B	0.562558
OSTM1	0.562558
RPS28	0.562541
PTX3	0.562523
STAG1	0.562523
CXCL10	0.562506
PTAFR	0.562506
CDC37L1	0.562489
EFNA4	0.562489
SMAD9	0.562489
LCOR	0.562472
SKAP2	0.562472
CLP1	0.562455
MEGF6	0.562455
LY86	0.562438
NMI	0.562438
PAQR8	0.562438
PPP2R5D	0.562438
HNMT	0.562421
NPC2	0.562421
TRIM13	0.562404
ZBP1	0.562404
TUBB6	0.562387
LAMA2	0.562353
ABHD1	0.562319
STK40	0.562319
USP25	0.562301
PIPOX	0.562284
TMSB10	0.562284
PRKCSH	0.562267
TLR6	0.56225
VPS45	0.56225
BACH2	0.562233
AK3	0.562216
SOAT2	0.562216
HCLS1	0.562199
XPO6	0.562182
JMJD1C	0.562165
FBXO42	0.562131
CPNE5	0.562079
SPAG4	0.562079
CD63	0.562062
WAC	0.562062
PPP1R3E	0.562045
AGPAT5	0.562028
NUP43	0.562028
SERPINE2	0.562028
RPL34	0.562011
CFI	0.561994
N6AMT2	0.561977
TGFB1	0.561977
ZBTB4	0.561977
DAAM1	0.56196
FASTKD5	0.561892
LIFR	0.561892
GNA11	0.561875
NPEPL1	0.561875
NPM2	0.561875
RBM4	0.561875
CCDC22	0.56184
TBRG1	0.56184
BCHE	0.561823
DUT	0.561806
IER3IP1	0.561789
LGMN	0.561772
WDR43	0.561755
BLVRB	0.561738
GJB4	0.561738
NSMCE1	0.561738
LYRM4	0.561721
PHC3	0.561721
PRDM2	0.561721
ABCA5	0.561704
CX3CL1	0.561687
FDPS	0.561687
MAP3K1	0.561687
ZSCAN29	0.561687
BOLA3	0.56167
TRAF3	0.56167
GSTT1	0.561601
ADARB1	0.561584
RPRM	0.561584
KIF21A	0.56155
MSRB2	0.56155
NAT6	0.56155
RTN3	0.56155
SCRN2	0.56155
FCF1	0.561533
SETX	0.561499
DAD1	0.561482
FDXR	0.561482
TGOLN2	0.561482
SAT1	0.561448
FOSL1	0.56143
IDS	0.56143
TIMP4	0.56143
MARK1	0.561413
GTF2E2	0.561396
HECTD1	0.561379
KLHDC2	0.561345
SUZ12	0.561345
PSMB10	0.561328
DCXR	0.561311
SEPP1	0.561311
GBP5	0.561277
STEAP2	0.561277
USP53	0.561277
HN1L	0.561243
CCNDBP1	0.561226
CHID1	0.561208
DDX55	0.561191
ESD	0.561174
DSP	0.561157
FBXL12	0.561157
SPSB1	0.561157
HK1	0.561123
NUDT1	0.561123
SEC23A	0.561123
WFS1	0.561123
S100A4	0.561106
CNIH4	0.561089
IVD	0.561089
SCO1	0.561089
AOX1	0.561072
C1GALT1C1	0.561072
GBP2	0.561072
NAGA	0.561072
PAFAH1B2	0.561072
IFT20	0.561021
NT5DC1	0.561021
GPS1	0.561004
RBM26	0.560986
TMED5	0.560986
YIF1A	0.560986
MRPL30	0.560969
ASB1	0.560952
SDHC	0.560918
TNF	0.560901
BCAR1	0.560884
MKLN1	0.560884
DHCR24	0.560833
RAB26	0.560833
DDOST	0.560816
SNRPB2	0.560816
TINAG	0.560816
HLCS	0.560799
MGST3	0.560799
TIPARP	0.560799
ADSS	0.560782
GPR125	0.560782
EIF4E2	0.560747
KLHL7	0.560747
PROS1	0.560747
ITGB6	0.560713
BTRC	0.560696
PPM1D	0.560696
SQSTM1	0.560662
ZDHHC13	0.560662
CMBL	0.560611
ZMYM2	0.560611
ASCC3	0.560594
ZFYVE21	0.560577
COL8A1	0.560559
ISY1	0.560559
FUNDC1	0.560542
MPST	0.560525
MYO9A	0.560525
SCYL2	0.560525
SLC15A3	0.560525
UBE2F	0.560525
CCNYL1	0.560508
CDKL5	0.560491
ENO1	0.560474
GGN	0.560474
ARID5A	0.560457
BACE2	0.56044
RALBP1	0.560423
DNAJB4	0.560406
PEX3	0.560406
UQCRB	0.560389
PTGS2	0.560355
WDR77	0.560355
TMEM53	0.560337
NDUFA5	0.56032
PPM1K	0.56032
BTBD1	0.560303
FBXO38	0.560286
HIAT1	0.560286
MYO18A	0.560286
GMPR2	0.560269
PSMB8	0.560269
UNC13B	0.560269
COX5B	0.560252
DSN1	0.560252
EFNA1	0.560252
FIGN	0.560252
PPM1H	0.560201
STK39	0.560201
SUPV3L1	0.560201
APIP	0.56015
BRWD1	0.560133
DUSP2	0.560133
SPRR1A	0.560133
YPEL1	0.560133
KLHDC4	0.560098
ZBTB7B	0.560098
GNG11	0.560081
PRKRIR	0.560081
ARHGAP11A	0.560064
MID1IP1	0.560064
PFDN5	0.560064
CHCHD7	0.560047
MED9	0.560047
CCNB1	0.56003
POMT1	0.56003
CDK5RAP3	0.560013
DUSP23	0.560013
MARVELD2	0.560013
SHFM1	0.559996
TMEM141	0.559979
ASRGL1	0.559962
GRHL1	0.559962
GUK1	0.559962
COX6C	0.559945
ILF3	0.559911
NUP50	0.559911
SLA	0.559911
NENF	0.559893
SLC23A2	0.559876
ERGIC2	0.559859
RAB11A	0.559859
ALDH5A1	0.559842
CD274	0.559825
CNOT8	0.559825
SPINT1	0.559825
PCDHB14	0.559808
BACE1	0.559791
TNNT1	0.559791
DHRS7	0.559774
ETV1	0.559774
NRBP2	0.559774
RBP7	0.559774
TSPAN17	0.559774
BAG3	0.55974
CCNL2	0.55974
RAMP1	0.55974
UBE3B	0.55974
NLK	0.559706
SNRK	0.559688
DERA	0.559654
RAB21	0.559654
ATP13A2	0.559637
LRAT	0.55962
TGM2	0.55962
DTX4	0.559603
SERF2	0.559603
ITCH	0.559586
NGEF	0.559586
NUDCD2	0.559586
UFD1L	0.559586
CRIPT	0.559569
FASN	0.559569
DHX30	0.559552
FBP1	0.559552
KLF4	0.559552
TRIM69	0.559552
MCOLN2	0.559535
TBX21	0.559535
OSBPL6	0.559518
B3GALT4	0.559501
SLC11A1	0.559501
CDC42BPA	0.559484
CYP1A1	0.559484
IL10RA	0.559484
STAM	0.559466
FCHSD2	0.559432
PCCB	0.559415
ALDH1A3	0.559398
TIMP2	0.559398
UBE2N	0.559381
CRELD1	0.559347
KATNA1	0.559347
HIST1H3A	0.55933
TANC2	0.559313
APOM	0.559296
BTD	0.559244
NNMT	0.559244
DIS3	0.559227
FNTB	0.559227
LYPLAL1	0.559227
SEC14L4	0.559227
CD81	0.55921
CLDN2	0.55921
SIRT5	0.55921
PLA2G4C	0.559193
TMEM171	0.559193
TTC3	0.559193
PPP2R2A	0.559176
PRKACB	0.559176
SNN	0.559176
SH3GLB2	0.559159
TRIM24	0.559142
GOLT1B	0.559125
RPL30	0.559108
PLEKHB1	0.559091
WDR70	0.559057
GHDC	0.55904
RASA2	0.55904
SPINT2	0.55904
BDP1	0.559005
CD40	0.559005
HIST1H2BE	0.559005
MYL6B	0.559005
NSF	0.558971
CHD4	0.558954
UAP1L1	0.558954
CHST8	0.558937
TBX2	0.558937
MGA	0.558886
NTHL1	0.558886
NUP37	0.558886
ARRDC2	0.558869
PDGFD	0.558852
FAT4	0.558835
IL12A	0.558818
THBS1	0.558818
RHOC	0.5588
KIF5C	0.558766
DPM3	0.558749
SEPHS1	0.558749
TRIM32	0.558749
FIGNL1	0.558732
TTC27	0.558732
DUSP19	0.558698
GBAS	0.558698
CASP1	0.558681
PHF3	0.558681
SERINC1	0.558681
MYO10	0.558664
CELSR3	0.558647
PRSS8	0.55863
ELOVL5	0.558613
PHLDB1	0.558613
AP1M1	0.558595
EPM2AIP1	0.558595
UVRAG	0.558578
CKS2	0.558561
WNT10B	0.558561
PAIP2	0.558544
SEMA3E	0.558544
PTPRU	0.558527
RAB7L1	0.558527
CTSH	0.55851
ZNHIT1	0.55851
CDKN1C	0.558493
PVRL3	0.558408
TBXAS1	0.558391
SH2D5	0.558373
SIX5	0.558373
CHIC2	0.558356
NDUFA10	0.558356
MESP1	0.558339
ASF1B	0.558322
KLHL8	0.558322
PGD	0.558271
RBMX2	0.558254
KPNB1	0.558237
PRPF8	0.558237
GEMIN8	0.55822
KAZALD1	0.558203
MTMR3	0.558203
DAK	0.558169
PLAGL2	0.558169
ADH5	0.558151
ISCU	0.558151
MDM4	0.558151
MTCP1	0.558151
UBAP2	0.558151
DNAJC5	0.558134
KCNN4	0.558117
RRAGC	0.558117
SEC24A	0.558117
IER5	0.5581
SERTAD2	0.5581
CCNF	0.558083
RPGRIP1L	0.558066
STAG2	0.558049
BAD	0.558032
CENPQ	0.558032
EIF4E3	0.558032
DDR1	0.558015
DTL	0.557998
PTPRB	0.557998
SLC3A1	0.557998
USP3	0.557998
ARFGEF2	0.557981
VEZF1	0.557981
GPR176	0.557964
MRPL54	0.557947
PAPSS2	0.557947
RSBN1	0.557947
SDCBP	0.557947
SNCA	0.557947
MYO1B	0.557912
NUDT18	0.557912
SDHD	0.557912
RASGEF1B	0.557895
RCOR3	0.557895
APP	0.557878
NLN	0.557878
SOCS3	0.557878
FBXO3	0.557861
POLR2G	0.557861
TPD52	0.557861
CAD	0.557844
NDRG2	0.557827
SPATA5	0.557793
PRM1	0.557776
GAS6	0.557759
MXD1	0.557759
E2F3	0.557742
PSMD11	0.557742
MDH2	0.557724
NCKAP1	0.557724
ELP3	0.557707
MMAA	0.557707
ISYNA1	0.55769
SRI	0.55769
ADRB2	0.557673
PHPT1	0.557673
HDAC9	0.557656
ZBTB1	0.557656
ADORA2A	0.557639
GMPPB	0.557639
GSK3B	0.557639
LASP1	0.557639
MAPK8IP2	0.557639
NDUFV1	0.557622
DAP	0.557605
KIF27	0.557605
NEGR1	0.557605
CUTA	0.557588
DENND3	0.557571
METTL9	0.557571
VPS37B	0.557571
WDR26	0.557571
LMNA	0.557554
ARID1A	0.557537
TCIRG1	0.557537
GSTK1	0.55752
RIPK2	0.55752
HSPA4L	0.557502
METTL1	0.557502
TCEB3	0.557502
CEP68	0.557468
CYCS	0.557468
MIER2	0.557468
SLC39A7	0.557468
SMAD6	0.557468
TACC3	0.557468
UCP2	0.557468
SUV420H2	0.557451
GOLGA4	0.557434
MTO1	0.557434
DHPS	0.557417
PFN1	0.557417
ARSA	0.5574
BECN1	0.5574
MAOA	0.5574
GPX1	0.557383
MSH2	0.557383
PTPMT1	0.557366
TMED4	0.557366
TMEM51	0.557366
KMO	0.557332
ALKBH1	0.557315
C1QA	0.557298
SMC2	0.557263
SF3B2	0.557246
MLLT6	0.557229
MRPS18B	0.557229
SAMHD1	0.557229
SGIP1	0.557229
SLC9A3R1	0.557229
TCF12	0.557229
BAZ1A	0.557212
CTSS	0.557178
BFSP1	0.557161
EIF2S1	0.557161
DDT	0.557144
EIF5	0.557144
NMRAL1	0.557144
TRAF5	0.557127
ACO1	0.55711
SMC4	0.55711
NGRN	0.557093
TRIP12	0.557076
DHRSX	0.557058
DVL2	0.557058
NPR3	0.557058
RBP1	0.557041
ADM	0.557024
ZSCAN21	0.557024
SLC5A12	0.55699
TIAM2	0.55699
AKAP11	0.556973
BMP2	0.556956
CHMP5	0.556956
LEMD2	0.556939
SH3BP2	0.556939
STX3	0.556939
USP40	0.556939
HSP90AA1	0.556922
GPD1L	0.556871
WWC1	0.556871
FGD3	0.556854
MCM3	0.556854
MX1	0.556854
NARS	0.556836
PSMD4	0.556836
FBXL20	0.556785
DYX1C1	0.556768
EEF2	0.556768
NUDT21	0.556768
SLC7A1	0.556751
CLMN	0.556734
SLC46A3	0.556717
BNIP3	0.556683
ATP5C1	0.556666
OTUB1	0.556649
CLDN7	0.556631
GRWD1	0.556631
MAF1	0.556597
MSTO1	0.556563
NUDT16	0.556563
SSH3	0.556546
WDSUB1	0.556529
ARVCF	0.556512
AURKA	0.556512
RAPGEF2	0.556495
TIMP3	0.556478
TXNDC9	0.556478
MXI1	0.556461
SLC22A4	0.556461
SNRPA	0.556461
FBXL2	0.556444
SCYL1	0.556444
ACOT7	0.556427
BCL3	0.556427
UACA	0.556427
ORM1	0.556409
PTP4A1	0.556409
TMEM30A	0.556409
MAN2B2	0.556392
PLK1	0.556392
ZC3H15	0.556392
ASNA1	0.556358
CTTNBP2NL	0.556358
DUSP26	0.556358
USP21	0.556358
CRYZ	0.556341
HMGB1	0.556341
RAC1	0.556341
ARRDC4	0.556324
ERCC3	0.556324
PIK3R2	0.556324
ABCC5	0.556307
FAP	0.556307
GAD1	0.556307
TPP1	0.556307
ARHGEF4	0.55629
CERK	0.55629
NEFH	0.556273
SNRPD2	0.556273
CHD1	0.556256
KBTBD8	0.556256
RAB3A	0.556256
TBC1D12	0.556239
TWF2	0.556239
SNUPN	0.556222
TRIB1	0.556222
GABARAP	0.556187
TUBA1C	0.556187
AR	0.55617
ARHGAP21	0.556153
CRAT	0.556153
LAMA5	0.556153
KIF15	0.556136
AP4E1	0.556119
ZDHHC12	0.556119
COX7B	0.556102
EGLN1	0.556102
OTUD5	0.556102
PSMC3	0.556102
RCCD1	0.556102
CMAS	0.556085
SEMA6A	0.556085
TIMM8B	0.556085
GSTA3	0.556068
ANKRD29	0.556051
ANLN	0.556034
PEX11A	0.556034
NME1	0.556017
PSMD3	0.556017
SLC30A1	0.556017
YTHDC2	0.556017
MARS	0.556
SLC27A2	0.556
ACSS2	0.555965
OTUD3	0.555965
SLC22A18	0.555965
MEIG1	0.555931
ANKS3	0.555914
PSMA5	0.555897
SLC38A5	0.555897
CLIP1	0.55588
H2AFJ	0.55588
WRNIP1	0.55588
NFKB1	0.555846
NONO	0.555846
BMP6	0.555812
CD9	0.555812
MAP3K7	0.555812
RNF128	0.555812
SLAMF7	0.555812
CHMP2A	0.555795
PDZK1	0.555795
HYAL3	0.555778
QSER1	0.555778
ANTXR2	0.55576
EIF2AK2	0.555743
PRSS33	0.555743
MXD4	0.555726
EIF4G2	0.555709
MOXD1	0.555709
NANS	0.555709
TRIP11	0.555709
DCTN1	0.555692
LRIG1	0.555692
SRD5A1	0.555692
LILRB4	0.555658
SEMA4D	0.555658
GNG2	0.555624
PPP3CC	0.555624
DAXX	0.555607
GATA6	0.555607
CLNS1A	0.55559
CPSF4	0.55559
NDUFA6	0.55559
DST	0.555573
HIVEP2	0.555556
KPNA4	0.555556
EEA1	0.555538
PTPN23	0.555538
PELI1	0.555521
PPM1L	0.555521
USP10	0.555521
TEX10	0.555504
ABLIM1	0.55547
ITFG3	0.55547
RPS29	0.55547
CREBBP	0.555453
RRAD	0.555436
PRIM1	0.555419
CAB39L	0.555402
MRPS22	0.555385
GSTM3	0.555368
ACOT8	0.555351
TSC1	0.555351
NOTCH2	0.555316
PBXIP1	0.555316
TSPAN13	0.555316
ITPKC	0.555299
ARFGAP3	0.555265
RTN4RL1	0.555265
AQR	0.555248
BNIP1	0.555248
MDH1B	0.555248
RBM22	0.555248
YKT6	0.555248
TENC1	0.555231
CKAP5	0.555197
MCAM	0.555197
RPA3	0.555197
IREB2	0.555163
RCBTB2	0.555163
CC2D1B	0.555146
NLGN2	0.555146
SLC7A5	0.555146
MTMR2	0.555129
TOPBP1	0.555129
HINT2	0.555094
PIGO	0.555077
UAP1	0.555077
MIB2	0.55506
TM9SF2	0.55506
VPS4B	0.55506
APEH	0.555026
IDH1	0.555026
ZCCHC10	0.555009
ABAT	0.554975
CCDC93	0.554975
CTSD	0.554975
OAS3	0.554975
AP1S2	0.554941
UPK2	0.554941
LYN	0.554924
PLEKHM2	0.554924
SH3YL1	0.554924
ETFA	0.554907
MTBP	0.554907
RUNX3	0.554907
GPATCH3	0.55489
KCNC3	0.55489
ZWINT	0.554838
ACTR1B	0.554821
PPP2R2D	0.554821
PITPNB	0.554804
SPRY1	0.554804
ABI1	0.554787
CDR2	0.554787
GRAMD3	0.554787
RPL15	0.554787
ARMC10	0.55477
RNF43	0.55477
CPEB3	0.554753
HMOX2	0.554736
PARP11	0.554719
PPP1CA	0.554702
STAT1	0.554702
RSU1	0.554685
NDUFS2	0.554667
OAT	0.554667
PRKDC	0.554667
SAMD1	0.554667
BRCC3	0.55465
CCNL1	0.554633
RPS5	0.554616
PPP2R5C	0.554599
TYROBP	0.554599
YES1	0.554599
POLG	0.554582
BIN1	0.554565
MTCH2	0.554565
SKIL	0.554565
PRPF38A	0.554548
SOX7	0.554548
CIC	0.554514
LAMP3	0.554514
CKB	0.55448
PCMTD2	0.55448
PRKAA2	0.55448
VAT1	0.55448
RHBDD3	0.554463
SRP9	0.554463
KIFC1	0.554445
RPL3	0.554445
ENC1	0.554428
MFGE8	0.554428
POLR2D	0.554428
REPS1	0.554428
RIOK2	0.554428
ATP5G3	0.554394
COL4A4	0.554394
MTHFR	0.554394
PLCH2	0.554394
GJA4	0.554377
LEPROT	0.554377
PSMB5	0.554377
GMCL1	0.554343
IGF2	0.554343
SLC39A10	0.554343
TNXB	0.554343
DUSP14	0.554326
STK19	0.554326
CCNJL	0.554309
EIF2B4	0.554309
PLEKHA8	0.554292
SMAD2	0.554275
FIBP	0.554258
PTEN	0.554258
FYB	0.554241
THAP3	0.554241
MAGI3	0.554223
RRM1	0.554223
TFPI	0.554223
MRTO4	0.554206
FBXL4	0.554189
CD300A	0.554172
SEC14L2	0.554172
WWOX	0.554172
CLCN2	0.554155
CASP4	0.554138
EMR1	0.554138
HEATR2	0.554138
PLEKHG5	0.554138
PXMP2	0.554138
RHPN2	0.554138
ZC3H12C	0.554121
CCR1	0.554104
FDFT1	0.554087
ITM2C	0.554087
NFE2L3	0.554087
YIPF3	0.554087
NDUFS8	0.55407
RNF167	0.55407
MAGI2	0.554053
SUV39H2	0.554053
XPC	0.554036
DHCR7	0.554019
PPP2CB	0.554019
IKZF3	0.554001
SEMA4F	0.554001
LAMB2	0.553984
NKTR	0.553984
NRM	0.553984
SCRN1	0.553984
TRIM39	0.553984
ITGAV	0.553967
OSBP	0.553967
SARS	0.553967
WDR73	0.553967
ILVBL	0.55395
SPRYD4	0.55395
FBXW11	0.553933
COL16A1	0.553899
MRPL53	0.553899
SLC25A13	0.553899
ZSWIM6	0.553899
MNS1	0.553882
ABL1	0.553865
POLR3A	0.553865
RNF41	0.553848
RYBP	0.553831
CDC20	0.553814
FEM1C	0.553814
DMTF1	0.553796
NIF3L1	0.553796
EPHA1	0.553779
FBXL16	0.553779
OXCT1	0.553779
TMEM35	0.553779
TMEM50B	0.553779
ATXN2	0.553762
EMP2	0.553762
HSPB8	0.553762
USP54	0.553762
GTF2IRD1	0.553745
NFX1	0.553745
TACC2	0.553745
XRN1	0.553745
ARC	0.553728
CRY1	0.553728
PON3	0.553728
SPIRE1	0.553728
ZFP64	0.553728
SIVA1	0.553694
SYTL4	0.553694
FBXW7	0.553677
CAMK2N1	0.55366
SMURF2	0.55366
MIER1	0.553643
PPP1R7	0.553643
PTPN4	0.553643
CXCL2	0.553626
DEDD2	0.553626
TNFRSF18	0.553626
MGAT4A	0.553609
PDGFA	0.553609
PLXNB1	0.553609
CHCHD2	0.553592
MYSM1	0.553592
MRPL2	0.553574
TRIM37	0.553574
ZCRB1	0.553574
MCM2	0.553557
USP7	0.553557
CIAPIN1	0.55354
NDUFS5	0.55354
NPTN	0.55354
TMEM161B	0.55354
TRIM33	0.55354
FARP1	0.553523
RARA	0.553523
CRAMP1L	0.553455
IL17RA	0.553438
CCDC59	0.553421
IFT140	0.553404
NUDCD1	0.553404
PPP1R10	0.553404
HTRA2	0.553387
ARL5A	0.55337
IL1A	0.55337
CDKN2D	0.553318
NDOR1	0.553301
PRRG1	0.553301
UGP2	0.553301
ATP1B2	0.553267
PTTG1IP	0.553267
NSL1	0.55325
REEP6	0.55325
MIA3	0.553233
MRPL19	0.553233
NLRP2	0.553216
WDFY3	0.553199
USP6NL	0.553182
RPS3	0.553165
SETD4	0.553165
TRPM4	0.553165
XPNPEP3	0.553165
ABCG5	0.553148
CHST12	0.553148
CPD	0.553148
HCFC1R1	0.553148
NHP2L1	0.553148
ATP2C1	0.55313
COPZ2	0.55313
HADHA	0.55313
KCTD2	0.55313
PLXNB2	0.55313
CDT1	0.553113
NEDD8	0.553113
NSUN3	0.553113
CPT1A	0.553096
LRRC56	0.553096
DNAJC19	0.553079
ITM2B	0.553062
ARHGEF9	0.553045
ORM2	0.553045
ST7	0.553045
CYP27A1	0.553028
CEP170	0.553011
PFN2	0.553011
B4GALT6	0.552977
RAD18	0.55296
IL17D	0.552943
PIR	0.552943
SLC16A9	0.552943
SNRPE	0.552943
RAB25	0.552926
SNX22	0.552926
TIMELESS	0.552926
EID1	0.552908
GSTO1	0.552908
NUF2	0.552908
YARS2	0.552908
DTX2	0.552891
JMJD6	0.552891
SP1	0.552891
AP2S1	0.552874
PRKAR1A	0.552874
THTPA	0.552874
CALM3	0.552857
PCM1	0.552857
TRAP1	0.552857
CAST	0.55284
PAQR6	0.55284
SRCRB4D	0.55284
ARIH1	0.552823
OMP	0.552823
CIT	0.552806
ABTB1	0.552772
MCTS1	0.552772
GTF2H5	0.552738
BCAN	0.552703
LMAN2L	0.552703
SLTM	0.552703
IFI44	0.552686
CLYBL	0.552669
CASP8	0.552635
NRIP1	0.552635
TBK1	0.552635
EXOSC6	0.552618
FAIM3	0.552618
GFPT2	0.552618
KCTD1	0.552618
PNPLA6	0.552618
RAB43	0.552618
SDAD1	0.552618
WAPAL	0.552618
MMP28	0.552601
AP4B1	0.552584
[truncated: 7,760 more rows]

## Sheet: Average fold change
CXCL10	2.73757
IFIT1	2.31399
IL6	2.27818
RSAD2	2.26733
MX1	2.20643
MX2	2.10242
IFIT2	2.08794
IFIT3	2.02784
ISG15	2.01295
FBXL8	1.91638
OAS2	1.89899
CCL2	1.8637
USP18	1.8548
ATF3	1.84117
IFI44	1.77466
ZBP1	1.7493
IFNB1	1.74455
TNFAIP3	1.62122
CH25H	1.60689
BATF2	1.5556
IRF7	1.52627
BST2	1.46328
CXCL11	1.44191
EGR2	1.42836
IFIH1	1.41171
CXCL2	1.41033
SAA1	1.39931
DDX58	1.37718
EGR1	1.35522
ZZZ3	1.32761
CXCL9	1.32235
RTP4	1.31477
CD274	1.31123
FAP	1.30559
SOCS1	1.27761
PTX3	1.27716
OAS3	1.26675
GBP4	1.26559
PARP9	1.25687
JUN	1.24825
IFITM1	1.23645
PHF11	1.23404
DUSP1	1.23269
SAMD9L	1.2221
CREB5	1.2213
CXCL1	1.21795
FADS2	1.20463
TIMP1	1.20207
UBD	1.20186
CD69	1.20124
FOS	1.20071
GEM	1.19988
CCL5	1.19017
CXCL5	1.17853
CEL	1.17639
GBP5	1.156
SAMHD1	1.1558
NFKBIA	1.15389
ZC3H12A	1.1427
SAA2	1.13822
EDAR	1.1285
SLC15A3	1.12533
CFB	1.1182
ISG20	1.11619
STAT1	1.10682
IL4I1	1.09436
TNFRSF9	1.09361
SOCS3	1.07291
EPSTI1	1.05809
PARP14	1.05659
MXD1	1.05655
INHBA	1.0527
MMP13	1.04621
NR1D1	1.04473
GADD45G	1.01965
IFI35	1.01775
NUAK2	1.01171
ATP1A3	1.01054
EIF2AK2	1.00826
GDF15	1.00578
BCL3	1.00549
NFKBIE	1.00424
KIFC3	1.00209
PLAC8	0.999485
ARRDC3	0.999435
PLA1A	0.998967
SYNGR4	0.996161
TNF	0.992371
NAPSA	0.990999
SP110	0.986783
GBP2	0.981042
IL15RA	0.979912
LAMP3	0.977484
EPHX1	0.971423
SNX21	0.97085
STAT2	0.967852
TREX1	0.965153
TNFSF10	0.95842
IFITM3	0.955763
PAPPA	0.942805
NR4A1	0.942667
LST1	0.938222
RELB	0.935157
PMAIP1	0.934652
CCL20	0.933585
TRIM21	0.932193
RNASE4	0.930723
PLEKHA4	0.928894
IL11	0.924503
ASCC3	0.920825
CCL4	0.919863
TAP1	0.916395
FOSB	0.910475
CDK5R2	0.908159
ABL2	0.907998
LGALS9	0.906166
BNIP3L	0.903893
TXNIP	0.903672
VSIG2	0.903382
DUSP8	0.903073
NCOA7	0.902435
CAT	0.902275
PARP12	0.901064
SP100	0.900981
KLF6	0.900199
TTLL6	0.899511
ADM	0.896145
TNFRSF12A	0.891027
SLC7A5	0.890528
MAP3K8	0.890283
PSMB8	0.889606
SLC25A25	0.888563
TGFBI	0.888415
PML	0.885184
PNPT1	0.883166
ZC3HAV1	0.882417
MYC	0.881961
MAFB	0.881749
SNAI1	0.880131
GZMB	0.87723
PLA2G4F	0.875856
LGALS3BP	0.875798
CCR1	0.875684
ANGPTL4	0.873131
ARC	0.872132
PSMB9	0.872125
PER1	0.871547
KLF10	0.869193
DUSP2	0.867997
CD86	0.865067
GBP3	0.863309
RASGRP3	0.862964
CYP1A1	0.862895
CSF2	0.859212
MME	0.859094
HHIP	0.858549
BIRC3	0.858452
RGS16	0.858363
DDIT3	0.853546
GLS	0.852014
ZFP36	0.851335
SERPINE1	0.849523
GBP1	0.847883
NFIL3	0.842264
HSPA1A	0.842155
LTB	0.841863
SYNE1	0.83676
ANGPT2	0.833866
AOC3	0.83146
ZEB1	0.829162
CYBA	0.828104
IGFBP3	0.827621
C1S	0.827524
CASP1	0.82486
AHR	0.823885
FXYD3	0.823278
TGM2	0.823149
ARID5A	0.822533
KCNC3	0.819987
NID1	0.819419
MAOB	0.818959
MLKL	0.814258
C3	0.813117
IL18BP	0.812405
IRF1	0.811399
RRAD	0.811352
GPR84	0.809971
TYROBP	0.809628
CLK1	0.80678
CCRN4L	0.806636
MEFV	0.806093
NEFH	0.805909
NR1D2	0.800943
SH2D5	0.799198
OGFR	0.798885
PLK3	0.798883
KMO	0.79797
TRAF1	0.797745
ARRDC4	0.797269
IL1A	0.796969
PTAFR	0.796208
TEK	0.796041
EYA1	0.795092
HDAC9	0.794978
COPE	0.794021
RND3	0.792575
TNFAIP2	0.792489
DPYSL5	0.792253
TUBA1C	0.790931
FST	0.789809
TRIM69	0.78888
B2M	0.788233
HBEGF	0.785484
PER2	0.784948
DNAJA4	0.784895
LILRB4	0.784468
ID4	0.784133
REPS2	0.783178
KIF20A	0.781477
CYR61	0.781406
FMO1	0.781158
RHOF	0.780202
SEPP1	0.778939
CXCL12	0.77846
B4GALT7	0.776821
CBX7	0.775483
TRIM14	0.77484
THBS1	0.773229
VWF	0.773154
KLHL24	0.771991
IL12RB1	0.771108
ABTB2	0.770635
MS4A7	0.770444
TSC22D2	0.770426
SLC3A2	0.769079
TOR3A	0.768735
E2F7	0.767988
PNPLA5	0.767443
HSH2D	0.767326
TBC1D10A	0.767199
PDCD4	0.766467
ALDH2	0.766002
VCAN	0.765141
SOX13	0.762373
LTBP4	0.762001
IL1B	0.759204
CX3CL1	0.759144
HRASLS5	0.758824
GFPT2	0.758046
DAXX	0.757881
PBX1	0.75715
DUSP10	0.756803
ANKRD1	0.755648
TRIB1	0.755483
UBE2L6	0.755239
ICAM1	0.753954
RHOB	0.751525
NMI	0.75132
CCNL1	0.750073
WISP1	0.749625
TNFAIP6	0.749238
PLAUR	0.749151
NDRG2	0.748334
TSHZ3	0.747829
SLC2A6	0.747284
ACTG1	0.746284
SOD2	0.746188
CTSD	0.744034
MCAM	0.743104
HSPB9	0.741825
SAMD10	0.739915
MAFF	0.738802
HMGB1	0.737422
DNAJB1	0.735391
ALDH6A1	0.734612
ZBTB20	0.734525
EEF1A1	0.734138
SYNPO2	0.733606
BEX2	0.733425
AREG	0.731936
FOSL1	0.731663
CDCA3	0.731518
POU3F1	0.730933
EIF5	0.730334
ALOX5AP	0.729481
HYDIN	0.729243
PSAT1	0.729078
APPL2	0.728454
SPRR1A	0.728379
KLRC1	0.728276
SCT	0.727746
ACO1	0.727027
IL1RN	0.726287
KALRN	0.726163
CHD2	0.726024
TRIM15	0.725908
BATF	0.724209
GADD45A	0.724171
KLF4	0.723618
VSIG1	0.723156
APLP2	0.722766
B4GALT5	0.722137
LTBP3	0.721947
APOL6	0.721073
NDRG1	0.720639
LAP3	0.720435
RASD1	0.720002
DPYSL2	0.719919
FBXL20	0.718881
PCYOX1	0.718763
MMP25	0.718283
CIITA	0.717639
ABI3BP	0.717525
MKI67	0.716528
GCH1	0.716523
JUP	0.716354
EFCAB4A	0.715856
PLA2G7	0.715778
GTPBP6	0.715121
GRB7	0.714743
SLPI	0.714462
ZBTB43	0.714397
ACTN2	0.713871
ITGAM	0.713735
SCN3A	0.713424
TOP2A	0.712902
ODC1	0.712271
LAT2	0.71187
CFL1	0.711496
MARCKSL1	0.710597
CSF1	0.709989
OLFM1	0.709575
HIF3A	0.708639
PLEKHG3	0.707598
TRIB3	0.707296
HACE1	0.707173
TNFSF13B	0.706878
RASSF4	0.706572
ETV1	0.706547
RTN3	0.706213
IER3	0.706085
SOD3	0.705999
GSTM3	0.705559
PRM1	0.705462
IER5	0.704931
CRYAB	0.704737
FXYD2	0.704027
VEGFA	0.702961
ADAMTS4	0.702816
COL16A1	0.702294
ARHGEF15	0.701039
GJA4	0.700425
SLAMF7	0.699854
GADD45B	0.699714
DAG1	0.69906
HMOX1	0.698661
HSPA8	0.697256
FGF2	0.697256
FCER1G	0.69632
HCLS1	0.695771
TRIM25	0.695134
SMAD7	0.695091
G0S2	0.694722
BSG	0.694448
TDRD7	0.694342
PLTP	0.694195
PNPLA7	0.693985
OVOL1	0.693689
MUC4	0.693603
SERPING1	0.693568
AMOTL2	0.693343
PTGER4	0.692962
AHRR	0.692754
TNFRSF10B	0.692223
UPP1	0.692188
CENPE	0.692069
ICAM4	0.69184
COX6B2	0.691796
P4HB	0.691708
STMN1	0.691357
SNCA	0.690992
RPS3	0.690969
IDH2	0.689985
SQSTM1	0.689974
PLEKHB1	0.689505
CD38	0.689243
IRAK2	0.688035
CASP4	0.687855
BTG1	0.687811
AAK1	0.68721
PPM1K	0.686001
ETS2	0.685931
MAGED1	0.685468
PIM3	0.685126
KIF22	0.685039
LONRF3	0.684849
CTGF	0.684524
EREG	0.68394
CFLAR	0.683409
FRYL	0.683309
TG	0.683229
ANP32A	0.683143
SGIP1	0.682201
COL4A4	0.68148
TNXB	0.681364
TCF23	0.681361
TIMP3	0.680994
MYD88	0.680306
BPNT1	0.680015
EDN1	0.679752
C2	0.679724
PROM2	0.679369
CEACAM20	0.678579
RAB37	0.677823
ATXN7	0.675196
LRRC25	0.675002
AHNAK	0.674948
DIDO1	0.674174
TSPAN12	0.674041
CD9	0.673829
PAK4	0.673776
H3F3B	0.673326
HSPB8	0.673274
PARVG	0.672972
RUNX1	0.67285
SH3BP1	0.672507
CALCOCO1	0.671764
THSD7A	0.671655
GUCY1A3	0.671475
HSP90AB1	0.671256
IFITM2	0.671208
GATM	0.671158
IDH1	0.671102
PDCD1	0.670876
TIPARP	0.670821
HKDC1	0.670732
TLE2	0.670689
UQCRB	0.669451
SLC25A27	0.669144
RALGPS1	0.66895
PPA1	0.66889
PPAP2B	0.668816
NFIB	0.668705
C4B	0.668274
TFRC	0.668104
LILRB3	0.666813
WFIKKN2	0.666622
SH3BP2	0.666539
THRA	0.66628
NR3C1	0.666135
ARL6IP6	0.665557
PRSS36	0.6654
LMO2	0.664891
GABRP	0.664775
SBNO2	0.664764
VAMP2	0.664466
TIMP2	0.664201
NR4A3	0.664168
UNC93B1	0.664121
ADAR	0.663831
BCL2L11	0.663815
MUC1	0.663724
FOSL2	0.663385
PDK4	0.663183
PHGDH	0.663109
FHL2	0.662363
CD84	0.662054
EFNB2	0.661945
CLSTN3	0.661683
SCAMP4	0.66128
CCNB1	0.661011
FOLR2	0.660663
PDE4DIP	0.660499
GAPDH	0.660422
XDH	0.660389
SERF2	0.66022
UHRF1	0.659749
TBX3	0.659556
TAPBP	0.659494
CTSF	0.659164
PIM1	0.658869
LAMB2	0.658836
CD300A	0.658715
SETDB2	0.658705
RASAL2	0.6586
IER5L	0.658279
MCM5	0.658023
TPX2	0.657709
SORT1	0.657544
RBM43	0.657527
PROS1	0.657206
SLC16A6	0.657027
ATP1B2	0.656767
PCGF5	0.656515
SPC25	0.656472
DDX21	0.655575
NMRAL1	0.65555
PGM5	0.655432
HAS2	0.65527
RMND5A	0.655263
PLA2G4C	0.654634
LAT	0.654411
DDIT4	0.654185
ABHD14B	0.654041
ANKRD10	0.653969
PYGB	0.653872
LAMA3	0.653559
HMGA1	0.653056
C3AR1	0.652721
SLC39A14	0.652717
TBC1D22B	0.652473
PPP1R14A	0.652296
SMCHD1	0.652264
RIBC1	0.651974
TMEM140	0.651699
TCAP	0.651278
FOXM1	0.65104
GPR171	0.651021
MYH14	0.650815
APC2	0.650741
ZCCHC2	0.650227
MYCN	0.649743
AASS	0.649564
NRG1	0.649277
PPP1R10	0.649068
ACTA1	0.648981
FBLN1	0.648492
WIPI2	0.648381
BAG3	0.648267
FHL1	0.647877
RRM2	0.647661
IL1R2	0.647618
GSN	0.647442
ANKRA2	0.647403
DST	0.64735
MAPT	0.647286
SAA4	0.647122
STX3	0.646663
PDXK	0.646637
OTUD7B	0.646367
ID3	0.646366
OSBPL6	0.645963
MESP1	0.645951
PRKCH	0.645129
PLK1	0.64508
LDHA	0.644989
MAD2L1	0.644953
PCMTD1	0.644911
POLM	0.644603
NDC80	0.644589
SORD	0.644483
BANF1	0.644375
CDC20	0.64436
LCN2	0.644176
ITM2C	0.644153
TJP1	0.644131
F3	0.644047
GNA13	0.643822
PTGS2	0.643817
AGER	0.643319
BBC3	0.643197
YBX1	0.643127
GNAS	0.642955
CIDEC	0.642798
FASN	0.642644
DHCR24	0.642246
SCN8A	0.642206
PPP1R3B	0.64217
CCDC117	0.642078
LEPR	0.641791
TRIP13	0.641586
RAB5B	0.64121
MYLIP	0.6411
LAMP2	0.641003
TMEM106B	0.640877
UNG	0.64071
SLC6A8	0.640314
PTMA	0.640195
NEGR1	0.640163
CCNB2	0.639931
RGS3	0.639579
UBE2D3	0.639578
SPRY4	0.639292
ADARB1	0.639151
LENG8	0.63903
MMP19	0.6389
RAMP1	0.638778
CITED2	0.638411
BLCAP	0.638292
RAB30	0.638259
MGST3	0.638172
MAFG	0.638108
GRN	0.638105
SLC40A1	0.637975
NUPL1	0.637958
SPRY2	0.637023
TBXA2R	0.63702
HSD17B11	0.636891
SEMA7A	0.63672
PNRC1	0.63666
AKAP12	0.635513
BAIAP2	0.635281
AIM1	0.634826
DUSP16	0.634781
TUBB6	0.634779
FLRT3	0.634603
ARID3B	0.634199
CPNE1	0.634064
CKM	0.633941
FMO5	0.633922
KLHL25	0.633828
TNNT2	0.633768
PYGM	0.633762
CDKN1C	0.633639
GABARAPL1	0.633381
YPEL3	0.633216
ALAS2	0.633044
VCAM1	0.632862
BTF3	0.632859
GABARAP	0.632292
SKIL	0.631697
TRAPPC6A	0.631507
NR4A2	0.631436
TPM1	0.631185
IL10RA	0.63108
IL12B	0.630772
VKORC1	0.629975
TICAM1	0.629271
BIRC5	0.629271
FADS1	0.628858
CAV1	0.628342
FRMD5	0.627982
ITGB5	0.627966
IKZF3	0.627491
HK2	0.627181
GATA4	0.627167
HTR7	0.627135
VPREB3	0.626848
SPAG5	0.626588
SYNPO	0.626572
FGFR3	0.626455
PGF	0.626425
LDB3	0.626199
ADI1	0.626114
RAC2	0.625789
OGT	0.625703
IL12A	0.625548
BZW1	0.625279
CENPI	0.625217
INADL	0.624699
RABGAP1L	0.624582
SH3BGRL	0.624536
PRDM1	0.624022
GPNMB	0.623189
D2HGDH	0.623099
DBP	0.622928
HYAL3	0.6229
NEDD9	0.622876
SGSH	0.6228
GLCCI1	0.622506
VAT1	0.62247
SCP2	0.622428
SYNE2	0.622365
PGRMC1	0.622318
HIST1H1T	0.62216
CAV2	0.622136
PSD	0.62211
IRS1	0.621446
SOX4	0.621118
ARVCF	0.621087
COL23A1	0.620811
OTUD3	0.620783
DAPP1	0.620745
TRIO	0.620667
TTC28	0.620426
ACTN4	0.620211
SRP9	0.620095
POR	0.619731
PPP1R9A	0.619498
ANKRD37	0.619456
SPARC	0.619304
NPR3	0.619037
CENPK	0.618884
NPEPPS	0.618737
KRT23	0.618682
TRIOBP	0.618621
PARD3	0.618572
NDUFC2	0.618558
PGM2L1	0.618538
ETS1	0.618504
SERPINE2	0.618351
PBK	0.618164
SELPLG	0.617956
SLC11A1	0.617782
ASPM	0.617512
SLAMF9	0.617199
DDB1	0.617145
ST6GAL1	0.616957
FKBP1A	0.616443
ARL4A	0.616085
RPL22	0.616056
PDCD6IP	0.616007
CYLD	0.615908
ADAM8	0.615792
GSTM1	0.615136
DHRS9	0.615006
CTSA	0.615
HSP90AA1	0.614983
PSD4	0.614982
ACADSB	0.614963
DNAJC19	0.614474
KIF26B	0.614466
ATXN7L1	0.61424
ANLN	0.614226
CFD	0.61419
SPRY1	0.613979
PLSCR4	0.613978
SIX4	0.613668
YOD1	0.613584
WDR33	0.613384
NRP1	0.613186
ADAMTSL5	0.613097
LASP1	0.613032
PSMD10	0.612936
COL11A2	0.612892
EHMT1	0.612645
LRAT	0.612483
CMYA5	0.612472
CLN8	0.61247
ELF3	0.611977
RAP1GAP	0.611646
ABCA1	0.611377
CKB	0.611352
SERTAD2	0.611327
EMP2	0.6111
IGF2BP2	0.611009
PTP4A1	0.610855
ADD3	0.610629
NOD2	0.610609
MEGF8	0.610427
PHF20L1	0.610401
GMPR	0.610284
SLC38A4	0.610245
USP15	0.610171
SHCBP1	0.610154
HEPH	0.609661
MSX1	0.609449
SLC39A10	0.609189
SLC27A1	0.609162
EBPL	0.609125
IFNA4	0.609122
WNT1	0.609093
CYP1B1	0.60907
JMJD1C	0.608943
KLF2	0.608406
GPX4	0.608368
CHAC1	0.608288
TLR2	0.608263
PTPRU	0.608059
PDE4B	0.607887
CRIP2	0.607508
PTCH2	0.607441
KRT14	0.607351
USP31	0.607258
GPC3	0.607193
CNKSR3	0.606981
KAZALD1	0.606929
PDZD2	0.606785
FTMT	0.606741
LOX	0.606494
CDKN1A	0.60637
MAP3K14	0.606018
PROCR	0.605952
ATP2A1	0.605912
CLU	0.605886
CFI	0.605643
MGST1	0.605467
VCL	0.605405
LMNB1	0.605202
DMBT1	0.605036
GSG1	0.605031
ARMC7	0.604921
CYBRD1	0.604737
PRKDC	0.604673
PTK2B	0.60465
HADH	0.604543
ITGA1	0.604487
EGFR	0.604478
MPV17	0.604344
DDX5	0.604075
NOTCH3	0.603903
COL27A1	0.603671
LBH	0.60352
F13A1	0.603327
TLN2	0.603185
CCPG1	0.603093
EFNA2	0.602933
YRDC	0.60286
ALDH1A1	0.602788
ANKRD12	0.602741
GTSE1	0.602596
NFKB1	0.602445
ARFGEF1	0.602443
SPG21	0.602376
COL9A2	0.602297
PPRC1	0.602188
RPS14	0.601768
ALOX12B	0.601519
AMOT	0.601397
RPL15	0.601379
SYNGR1	0.601263
PNKD	0.601211
KRTAP3-1	0.60121
CD47	0.600335
EIF4EBP2	0.600054
ARHGAP26	0.599886
RETNLB	0.599857
F11R	0.599843
KLHDC2	0.599772
SDCBP	0.599768
CLDN2	0.599649
NRN1	0.59954
SLC4A1	0.599367
SF3A2	0.599277
HEY1	0.599189
DDX3X	0.598666
EIF4A2	0.598635
PSMD3	0.598474
RGS4	0.598273
KRT17	0.598077
HR	0.597979
ZFHX2	0.597759
FEN1	0.597607
MTHFD2	0.597417
IGFBP7	0.597411
PHLDA1	0.597018
SMPD3	0.596727
CLIP4	0.596119
SH3BGRL2	0.595685
UBAP2L	0.595685
JUNB	0.595645
USP36	0.595621
DNAJB6	0.595422
PXMP4	0.595166
MAP3K13	0.595115
CD14	0.594976
FIGNL1	0.594871
ERRFI1	0.594695
PINK1	0.594692
DOK3	0.594644
CCNA2	0.594628
WARS	0.594624
DOPEY1	0.594527
AMICA1	0.594518
SERTAD1	0.594344
PPP1R15B	0.594277
FKBP4	0.594111
ST14	0.594058
NEDD4L	0.594026
LTA	0.594003
RAB3A	0.593993
LEFTY1	0.59396
CYHR1	0.593951
LY86	0.593489
SLC5A12	0.593469
SPSB1	0.59346
RLF	0.593296
MBP	0.593293
DAAM2	0.593103
EIF4G2	0.593041
TMPRSS3	0.592952
TAP2	0.592844
COL8A1	0.592719
CD97	0.592286
LNPEP	0.591782
CEBPD	0.591679
CREG1	0.591457
HAP1	0.591379
PSMB10	0.591225
ANP32E	0.590752
IGFBP5	0.59073
PARP1	0.590622
PCF11	0.590544
TEF	0.590522
FYB	0.590287
ASAH1	0.590211
IL18RAP	0.590144
AURKA	0.590092
NAV3	0.589947
CD83	0.589888
RAD51AP1	0.589536
DYNC2LI1	0.589536
SIDT1	0.589326
ALDH1A3	0.589257
CPD	0.589228
ETV6	0.589182
GANAB	0.589096
ENO1	0.588965
AIM1L	0.588898
RDX	0.58877
CCDC115	0.588728
CEP68	0.588661
CST3	0.588626
SPOCK2	0.588532
CPEB2	0.58848
ZFAND5	0.588428
TM4SF1	0.588331
GGT1	0.588215
EGR4	0.587947
STMN4	0.587646
FANCA	0.587575
TFPI	0.587567
ZC3H12C	0.587563
RPN1	0.587235
CARHSP1	0.587209
PSME3	0.587103
PSME1	0.587049
INSR	0.586982
TMEM44	0.586973
PDGFA	0.586542
SLC25A22	0.586417
CD302	0.586392
TNS3	0.586201
IL7R	0.586053
BDKRB2	0.585953
IRX3	0.585895
MCF2L	0.585873
PLCH2	0.585856
GNG13	0.585812
LTBP1	0.58578
MYH10	0.585761
TEP1	0.585659
ACSS2	0.585526
GPRC5A	0.58543
PDLIM7	0.585408
PLAU	0.585399
CALM3	0.585187
IFRD1	0.585036
MAP2K1	0.58493
SPINT2	0.584902
ICMT	0.5847
SEC14L4	0.584473
MCL1	0.584235
FKBP5	0.584226
SNRK	0.584212
PCOLCE2	0.584195
NPB	0.584187
ZMYM2	0.584071
MXD4	0.58377
TMEM14A	0.583619
CCR5	0.583458
STARD9	0.583255
ABCA3	0.583252
SLC12A6	0.583034
RARA	0.58302
LIFR	0.582783
SYT15	0.582654
GPR65	0.582589
MTF1	0.582532
MPDU1	0.582336
PSIP1	0.58228
TUBB3	0.582081
PRRG4	0.582036
CD81	0.581964
MEF2A	0.581771
VEGFC	0.581672
ADAM11	0.580893
CD99	0.580888
CTDSPL	0.580806
PNMA1	0.580681
FBXO17	0.580522
ATP13A3	0.580439
FZD2	0.580363
FRY	0.58013
RBL2	0.580051
ABHD2	0.579978
DIO2	0.579805
SERPINB9	0.579656
FRMD6	0.579625
ZWINT	0.579436
ITSN1	0.579413
GGCX	0.579059
B3GNT1	0.578971
BRWD1	0.57861
ABLIM1	0.578169
ADRB2	0.578153
CALM1	0.578123
PTGFRN	0.577817
PVR	0.577707
TLE1	0.577689
CTNNA1	0.577615
FZD7	0.577536
PTHLH	0.577318
LMAN2	0.57707
ZC3H11A	0.576939
LMNA	0.576888
CCNL2	0.576878
PDK2	0.576865
EIF2AK3	0.576824
CDKN2AIP	0.576697
TPM2	0.576612
SUV420H2	0.576612
CLK4	0.576422
NUP93	0.576404
FGF8	0.576363
SLC37A2	0.576355
HMMR	0.576302
HP	0.576129
FXYD5	0.57612
MB	0.575762
WBP1	0.575727
CDT1	0.575567
STARD13	0.575526
SCGB3A2	0.575365
SLC6A4	0.57521
CDCA5	0.575086
ADAMTS1	0.574976
CENPA	0.574856
BMP2	0.574492
H3F3A	0.574453
BMF	0.574351
CCNE1	0.574344
RASGRP4	0.57431
LY9	0.574275
BTG2	0.574269
CDH6	0.574263
PLAT	0.574184
PPP1R12B	0.574069
YKT6	0.573911
APP	0.573875
SOCS2	0.573733
ADCY9	0.573712
IGF1R	0.573673
DDR1	0.573657
ATP5D	0.57363
USF2	0.57345
FOXP1	0.573429
ARL6IP1	0.573395
PRKCZ	0.573339
DSP	0.573303
HSPA4	0.573074
ZCCHC14	0.572882
LPXN	0.572805
AFAP1L1	0.572783
PLP2	0.572772
SMAD6	0.572599
MDH1B	0.572592
SAT1	0.572366
MAP2K3	0.572349
TNIP1	0.572269
HES1	0.572153
DAGLA	0.571936
LANCL1	0.571796
ACBD5	0.571755
CRY2	0.571678
BACH2	0.57148
WTAP	0.571366
OSMR	0.571202
CCNYL1	0.571056
TBC1D1	0.571031
CKS1B	0.570993
SLCO2A1	0.570935
ARHGDIB	0.57025
WEE1	0.570248
CLIC5	0.569983
TMEM171	0.56991
DARC	0.569876
UCP3	0.569829
SDAD1	0.569801
SORL1	0.569743
ACTN1	0.569717
EEF2	0.569709
ADAM32	0.569668
RNF167	0.569627
PIGR	0.569578
WDFY3	0.569451
ASS1	0.56941
RASA4	0.569261
REEP6	0.568931
ZMYND15	0.568833
DCP1A	0.568798
MTMR3	0.568742
PSD3	0.568619
IL6ST	0.568613
EXO1	0.568564
SMC2	0.568462
SMARCA2	0.568416
TNFRSF25	0.568306
GDA	0.568043
AIG1	0.568015
PPP1R13B	0.568008
RHOU	0.567952
NCAPD2	0.567907
ESRRG	0.567667
CDK5R1	0.567406
RAPH1	0.567382
TNRC6C	0.567377
SLC6A9	0.567188
PBXIP1	0.566746
CD44	0.566533
AZGP1	0.566431
PTPRF	0.566276
ERP29	0.566267
CCK	0.566132
ITPKC	0.566022
HBS1L	0.565925
TNS1	0.565773
GULP1	0.565713
MOV10	0.565685
PFN2	0.565645
FOXD4	0.565515
DRD3	0.565316
LMO7	0.565309
EFNA1	0.565252
MAP1LC3B	0.565246
HIVEP3	0.565108
CKAP2	0.565093
FLNA	0.565032
F10	0.564829
NOL6	0.564828
RTN4RL2	0.564809
CYCS	0.564749
BCAR1	0.56474
TCTA	0.564602
LATS2	0.564385
AFF4	0.564209
CHORDC1	0.564185
GSTK1	0.56417
PCDH1	0.56404
LYNX1	0.56372
TMSB10	0.563687
CPE	0.563651
JPH3	0.563606
HCN2	0.563475
STK17B	0.563367
INSM2	0.563285
TENC1	0.563268
OAT	0.563149
PTPRB	0.56311
ITSN2	0.563085
PHACTR2	0.563058
MGLL	0.562951
PIK3R3	0.562738
ERBB2IP	0.562696
MTPN	0.562681
H2AFJ	0.562619
SLC6A6	0.562569
SSR1	0.562566
KRT85	0.562396
SEPW1	0.562148
IDUA	0.5621
FLOT2	0.561642
RAC1	0.561594
NPNT	0.561563
S100A9	0.561507
ETV5	0.561425
SLC25A33	0.561401
GNAO1	0.561386
ANXA11	0.561309
TMEM40	0.561175
IRF2BP2	0.561168
NCAPG2	0.560836
IER2	0.560824
MCM10	0.560784
MLLT6	0.560643
SCAMP1	0.560546
TTLL4	0.560471
ENO3	0.560239
MACF1	0.560084
F7	0.559842
MMP17	0.559663
GALNT2	0.559562
RAB6B	0.55931
INCENP	0.559299
CAPZB	0.559221
FGFR1	0.559201
TSPAN14	0.558903
CAND1	0.558862
SHC4	0.558812
FOXN2	0.558804
MATN2	0.558792
TCF12	0.558702
SMAD9	0.558642
RGS2	0.558604
ARID1A	0.558558
RBP1	0.558442
GTPBP2	0.558359
TARDBP	0.55834
ITGB4	0.55825
KRT8	0.557927
NUP98	0.557898
COL5A1	0.557801
GPRC5B	0.5576
RPL29	0.557583
PLEKHG5	0.557566
ITGAV	0.557511
MAPK8IP2	0.557464
IGSF9	0.557443
TNFSF14	0.55738
ABCC5	0.557319
CCR7	0.557047
SPP1	0.556848
CXCR3	0.556832
LAG3	0.556303
HSD17B4	0.556129
COL12A1	0.556123
RUNX3	0.555957
PTRF	0.555813
COL18A1	0.555698
PFKFB3	0.555694
ILF3	0.555564
DUSP6	0.555374
RAB32	0.555346
CD109	0.555298
ALKBH7	0.555159
PPP1R3C	0.555002
PHACTR4	0.554907
SLC1A3	0.554739
CFH	0.554619
AP2B1	0.554566
UBTF	0.554543
CAPG	0.554495
KRT16	0.554371
MNS1	0.554222
TPP1	0.554191
SPHK1	0.554148
BACH1	0.553992
GNG12	0.553964
STIP1	0.553732
SLC8A2	0.553729
ZAN	0.553526
IGFBP4	0.553387
PTOV1	0.553355
NIPSNAP1	0.553329
MCM2	0.553311
E2F8	0.553132
SLC30A7	0.55313
MYO5C	0.553087
PPARA	0.553023
RASD2	0.552889
NT5E	0.552889
NUPR1	0.552834
ARHGEF1	0.552741
STAB2	0.552698
SLC23A2	0.552203
PCLO	0.551865
HUWE1	0.551818
APOC1	0.551611
RACGAP1	0.55161
MMP15	0.551187
PARP4	0.551106
SNIP1	0.551034
PNPLA2	0.550978
TM2D2	0.550965
HIVEP2	0.550874
NXPH4	0.55062
DHRS3	0.550562
KIF1B	0.550546
CENPF	0.550512
WHSC1L1	0.550394
KLHL7	0.550246
RRBP1	0.55022
UGCG	0.550192
PGK1	0.550152
YTHDF3	0.55004
SALL2	0.549858
NPHP4	0.549793
UBR1	0.549781
PA2G4	0.549755
NUF2	0.549419
ANXA2	0.549358
HIGD2A	0.549054
UPK3A	0.549011
XPR1	0.549008
CIRBP	0.548933
EMR1	0.548932
ULK1	0.548907
LSM12	0.548896
RHCG	0.548722
HIST1H4D	0.548637
CCNG2	0.548469
TACSTD2	0.54833
CCDC11	0.548245
ACTG2	0.548149
ST3GAL1	0.548025
GPX1	0.547954
RBL1	0.547946
TRAF2	0.547938
CYP2U1	0.547823
PRKACB	0.547747
HIST1H2AK	0.547634
CHST3	0.547615
ARHGAP4	0.547585
SUSD4	0.547568
SIVA1	0.547504
FCGRT	0.547497
CKLF	0.547355
BRD2	0.547288
GPR97	0.547229
DAB2IP	0.547218
NUP214	0.546982
LCORL	0.546664
TST	0.546614
GPM6A	0.546502
INTS6	0.546444
PLSCR1	0.546423
ABCA5	0.546419
WAC	0.546383
CTNNBIP1	0.546374
PDPK1	0.546361
CD8A	0.546338
TACC3	0.54633
PDZK1	0.546314
MBD1	0.5463
HS2ST1	0.545916
SHMT1	0.54589
ITGA2	0.545764
MCM6	0.545746
KCNH2	0.545558
SEMA3A	0.545543
PCMTD2	0.545461
CYB5R3	0.545029
SDC4	0.544956
LGALS3	0.544955
GINS1	0.544899
LGI3	0.544896
CAMK2N1	0.544836
ACACA	0.544593
AP1S3	0.544462
SLC27A2	0.544406
NEDD4	0.544384
MPST	0.544309
DNAJB4	0.544224
CHN2	0.543998
ANK3	0.54397
PLK2	0.543635
PIGK	0.543512
FAIM2	0.543416
RPS9	0.543344
MAG	0.543053
SRPX	0.542991
RRAGC	0.542886
SMURF1	0.542842
UBE2C	0.542833
PLLP	0.542686
CBX6	0.542678
DENND3	0.54257
POLE	0.542417
LAMA4	0.542357
JAK2	0.542335
SLC20A1	0.542214
DIP2B	0.542066
DCTN1	0.542016
LIG3	0.541777
DECR1	0.541276
MYO1D	0.541236
HDLBP	0.541217
ULK3	0.541158
EHD2	0.541151
PLOD2	0.541141
SNX22	0.540975
XPOT	0.540935
ENC1	0.540774
NCKAP1	0.540757
LGI2	0.540712
MYLK	0.540662
ARHGAP21	0.540653
SLC16A3	0.540577
MYL4	0.540528
CDR2	0.540516
CREBBP	0.540422
FUS	0.540268
PRIMA1	0.540237
TNFSF9	0.540014
MYO1B	0.539743
ASF1B	0.53965
MAP3K6	0.539439
NTRK2	0.539432
TMBIM1	0.539275
SCGB3A1	0.539092
FGFR4	0.539062
CHTF18	0.539056
PASK	0.538992
PMF1	0.538954
ACOX1	0.53869
TLR6	0.538572
CLIC4	0.53856
PIPOX	0.538515
PFKFB2	0.538407
CPXM2	0.53836
ABTB1	0.538344
TPCN1	0.538264
CBS	0.538257
FBXO11	0.538133
ING3	0.538013
ZBED4	0.537963
RASGRP2	0.537833
MTSS1	0.537817
NGEF	0.537736
ELN	0.537713
LDHB	0.537619
SERPINB2	0.537595
GCC2	0.537502
RPS2	0.537259
HELLS	0.537203
ADAM33	0.537166
TSC22D1	0.537115
TMEM107	0.537068
SESN2	0.536903
MICAL3	0.536849
FBXO36	0.536769
ANKRD11	0.536673
ATRX	0.536551
ITGA3	0.536513
PLXNB2	0.536491
SPEN	0.536291
POGZ	0.53629
TLK2	0.536273
GM2A	0.536087
SLC34A2	0.535902
EPHA2	0.535899
ACP6	0.535774
PMM1	0.535769
SOX18	0.535762
NRIP3	0.53567
ITM2A	0.535558
ATP1A1	0.53552
CD40	0.53533
DLC1	0.535313
FNDC3B	0.535298
PMP22	0.535277
DHFR	0.535222
PRKAR2B	0.535219
AATK	0.535103
KIF23	0.535082
FEM1C	0.535038
UTRN	0.534999
TRIM56	0.534903
NEXN	0.534888
ACTB	0.534804
GATA6	0.53468
DTL	0.534479
GPD1	0.534231
SEMA5B	0.534222
CPNE2	0.534129
DSTN	0.534014
YWHAQ	0.534001
THBS3	0.53397
PAIP2B	0.533956
TK2	0.53394
SAP18	0.533879
PIF1	0.533875
TNFAIP8L1	0.533767
PALMD	0.533761
SLC12A2	0.533599
SPON2	0.533362
ETF1	0.533357
GLRX	0.533257
GLIS2	0.53322
NFKBIZ	0.533154
CD300LG	0.533063
RAVER1	0.533043
CAPZA2	0.533021
STEAP1	0.532871
TYMS	0.532854
HSPA4L	0.532853
AQP1	0.53281
SMG7	0.532715
SLC5A3	0.532649
TRAM1	0.532252
EIF4B	0.532248
SNX14	0.532202
VAV1	0.532131
CPT1C	0.532082
CHMP4B	0.532023
MAP2K6	0.532013
KCNN4	0.531971
ATRN	0.531788
RAD51	0.531538
ENPP2	0.5314
HDGF	0.531295
KIFC2	0.530878
CYP20A1	0.530832
OPTN	0.530799
DNMT3A	0.53076
RECK	0.530742
MBIP	0.530716
ELOVL5	0.530678
UBE2A	0.530674
S100A4	0.530547
WDR43	0.530524
AZI2	0.530511
BAZ1A	0.530504
CDCA8	0.530439
RNF5	0.530422
USP48	0.530419
HLTF	0.530404
ELF4	0.530208
LHFP	0.530204
ATP5B	0.530202
EIF2S2	0.530187
HNMT	0.530177
WDR45	0.53016
SDHA	0.530115
SLC12A7	0.530079
ACR	0.530076
RIPK2	0.530062
E2F6	0.529926
RBBP4	0.529897
CTSS	0.529835
CRYZ	0.529788
MITD1	0.529678
LAMC1	0.529617
LXN	0.529613
EI24	0.529608
RBM3	0.529598
SLFN5	0.529581
FHL3	0.529576
MYO1F	0.529561
BCL6	0.529541
FRMD4A	0.529477
VPS37B	0.529447
PSRC1	0.529269
AKTIP	0.52913
TNP2	0.529119
TSPAN13	0.52907
STK38L	0.529069
NFKBIB	0.528875
BNIP3	0.528748
USP25	0.528748
RHOC	0.528491
MFSD4	0.528481
SLC19A3	0.528336
RC3H1	0.528299
TNFSF12	0.528297
RNPS1	0.528241
ECT2	0.528232
NPM1	0.528161
KRT83	0.528152
BUB1B	0.528109
PTPN21	0.5279
GSTT1	0.5279
HS3ST1	0.527856
TUBB2B	0.527828
AURKB	0.527756
UCP2	0.527608
STAU2	0.527469
DCK	0.527445
PFN1	0.527405
EFEMP1	0.527385
PDE5A	0.527314
AKAP13	0.527288
ABLIM3	0.527194
WFDC2	0.527072
HRSP12	0.526999
VLDLR	0.526883
APBB1IP	0.526823
AGPAT5	0.526785
GNG7	0.526783
WWTR1	0.526772
HDAC5	0.526689
BBS2	0.526607
PROX1	0.5266
CCDC86	0.526578
MCOLN3	0.526555
BCL2L13	0.526517
MPG	0.526508
ZHX3	0.526368
TRAFD1	0.526314
PIGZ	0.526289
B3GNT5	0.52628
CASC4	0.526216
STK40	0.526164
PPARGC1A	0.526151
RPS6KA3	0.526126
CPA3	0.526009
SLC45A3	0.525862
CXCL16	0.52579
SEC24A	0.525746
SLC38A2	0.525703
FCHSD2	0.525649
KLF5	0.525633
LMCD1	0.525582
LRMP	0.525564
GFRA4	0.525558
PTPRS	0.525491
EP300	0.525406
LRRC2	0.525399
CKS2	0.525333
PDGFB	0.525324
IGJ	0.525227
STAG2	0.525223
PCP4L1	0.525086
SLC25A23	0.524995
ACVR2B	0.524943
RGS11	0.524908
PXDN	0.524752
AK3	0.524735
TTLL1	0.524592
RPS19	0.524458
IL15	0.524416
BCAT1	0.524244
SEMA3C	0.524192
MAF	0.52419
SUV39H2	0.524153
IGFBP2	0.524142
LAMA2	0.524139
IL17RE	0.524069
ACSS1	0.523933
GPT2	0.523921
CNBP	0.52371
ALDH7A1	0.5237
ADM2	0.523681
HSP90B1	0.523673
TFPI2	0.523637
NMD3	0.523606
CDKN2C	0.523503
ATXN3	0.5234
SPC24	0.523357
KCNT1	0.523315
ATP9A	0.523236
PLA2G1B	0.523215
SEL1L	0.523166
TBC1D12	0.523083
GRHL1	0.523016
CACYBP	0.522999
TLE6	0.522989
GPRASP1	0.522986
ECH1	0.522965
ANKFY1	0.522938
BEX1	0.522768
SREBF2	0.522768
ALAD	0.522763
TLR1	0.522756
ATP2A2	0.522708
SYNCRIP	0.522705
IL2RG	0.522594
TDG	0.52259
BCHE	0.522559
SLMAP	0.522521
METRNL	0.522374
HSD17B12	0.522359
APOBEC1	0.522283
NKG7	0.52226
TMEM19	0.522201
KIF15	0.52218
MGA	0.522169
CCDC9	0.522151
FBN2	0.522003
GSTM5	0.521982
ST8SIA2	0.521873
AKAP11	0.521737
TMEM141	0.521735
LITAF	0.521724
MSTO1	0.521652
ARHGAP29	0.521634
ECHDC2	0.521611
CMTM8	0.521569
LYST	0.521512
SERBP1	0.521497
MDFIC	0.521443
NTRK3	0.521378
NCF2	0.521321
SYTL3	0.521221
WDTC1	0.521148
SGMS2	0.520806
ALDH3A2	0.520755
LTBP2	0.520724
TNPO1	0.520623
UNC93A	0.52058
KDELR1	0.520534
MRFAP1	0.520522
AHCYL1	0.520518
MDGA1	0.520272
KRT18	0.520221
MAPKAP1	0.520173
SLIT2	0.519945
PYCARD	0.519942
NTS	0.519789
CEBPB	0.519767
KBTBD11	0.51972
RAB11A	0.519688
OSBP	0.519671
JAG1	0.519628
ADNP	0.519615
ARL4C	0.519557
RBBP6	0.519555
VWA1	0.519519
WSB1	0.519477
MAK	0.519457
RASL10A	0.519423
TFF2	0.519305
CPEB3	0.519286
SEMA4C	0.519258
IL1RAP	0.51918
TLR3	0.519044
SNX16	0.51901
PCNX	0.518933
LPIN1	0.518931
STARD5	0.518891
TMSB4X	0.518875
KIFC1	0.518836
ARPC1B	0.518569
CLIP2	0.518418
MTHFR	0.518417
CARD10	0.51841
PHC3	0.518381
PRR3	0.51819
GPR126	0.51807
EEF2K	0.517997
GNS	0.517989
FUT4	0.517882
CAPNS1	0.517798
SREBF1	0.517739
SMS	0.517738
LDLR	0.517649
ATP5A1	0.51762
OSCAR	0.517559
WHSC1	0.517551
SET	0.517519
AMN	0.517352
PSPC1	0.51715
DUSP22	0.517105
IVD	0.517054
CDC42BPA	0.516913
SHANK2	0.516894
GAS2L3	0.516881
IFT81	0.516836
GAS1	0.516828
ARRDC2	0.516812
HMGB2	0.516648
HPCA	0.516617
NNT	0.51661
RSRC2	0.516555
ATP6AP1	0.516544
CD55	0.516482
CDKN3	0.516404
PRKRIR	0.516355
ITGB1	0.51635
RASSF2	0.516322
ODF2L	0.516318
SLA	0.516305
SLC44A3	0.516303
EPHX2	0.51615
CLDN19	0.516122
CSNK1E	0.516097
NR2F1	0.515959
CYP27A1	0.515757
MYH9	0.515686
BIN1	0.51568
PCYT2	0.51564
TK1	0.515524
H2AFV	0.515457
SEC14L2	0.515444
KLHL29	0.515425
XPO5	0.515392
E2F2	0.515259
ID2	0.515245
TUBA8	0.515192
RAB26	0.514969
CX3CR1	0.514924
TIAM2	0.514618
NDUFB11	0.514617
TMEM50A	0.514418
PSAP	0.514411
MYBPC3	0.514279
SLC7A1	0.514168
STX1A	0.514163
KCNJ15	0.514073
JMY	0.514031
SLC13A3	0.513979
MREG	0.513938
CTNNB1	0.51391
PCBD2	0.513787
CECR2	0.513783
NEUROG3	0.513717
RAPGEF3	0.513716
NEIL3	0.513715
CENPP	0.5137
MTCH1	0.513665
NUTF2	0.513613
HPGD	0.513577
SETD7	0.51355
LAIR1	0.51343
PAPSS1	0.513401
FSTL3	0.513371
NINJ2	0.513341
VAV3	0.513286
NIPBL	0.513103
PLVAP	0.513034
PEBP1	0.512958
NUDT21	0.512909
ALDH4A1	0.512833
CCRL2	0.512631
ARL5B	0.512606
EGFL8	0.512585
CDCA7	0.512542
CCDC78	0.51249
CGNL1	0.512233
PPFIBP1	0.512232
SLC38A1	0.512139
DGAT1	0.512003
LRIG2	0.512001
MORC3	0.511889
TUBA1A	0.511864
NUP43	0.511788
ERBB3	0.511635
TBX21	0.511596
LRP1	0.511569
GCNT1	0.511506
ELF1	0.51147
IRF5	0.511358
KLF13	0.511304
PURB	0.511298
EIF4G3	0.511287
SFRP1	0.511274
DMD	0.511242
HMGN2	0.511176
HIST1H2BM	0.511119
STOM	0.511094
BCAS3	0.511075
HHAT	0.511002
COX7A2L	0.510961
PCSK1N	0.510954
PGPEP1	0.510944
EHD4	0.510926
ASTN2	0.510923
TAGLN2	0.510896
GUK1	0.510828
CISH	0.510796
CTSB	0.510762
PHB	0.510718
YIF1B	0.510716
ASB13	0.510673
PPAP2A	0.51054
LCOR	0.510487
FBXO25	0.510471
AKAP8L	0.510345
NT5DC2	0.510268
ELF5	0.510223
CLSTN1	0.510217
PRMT2	0.510056
RAD54L	0.510049
TLN1	0.509978
WNK1	0.509923
MYO18A	0.509851
INHBB	0.509849
NEK2	0.509786
NOLC1	0.509619
LAMC2	0.509518
PJA2	0.509487
GAA	0.509439
CROCC	0.509333
NXF3	0.509155
PTGES3	0.50907
NGFR	0.508914
PODXL2	0.508867
PDE4A	0.508798
TXNDC5	0.508775
RAI1	0.508697
MADD	0.508684
COL4A5	0.508605
TSPO	0.508587
OSBPL3	0.508565
MEGF6	0.508565
GBX2	0.508455
KLHDC1	0.508448
TACC2	0.508318
ASPH	0.508228
RRP12	0.508214
TOR1B	0.508106
PDZK1IP1	0.508045
CAMSAP1	0.507918
NAT8L	0.507837
NOSTRIN	0.507769
CDCA2	0.507739
SLC4A7	0.507714
MYO18B	0.507706
HMGN3	0.507683
ZC3H7B	0.50767
IARS	0.507606
RHOA	0.507586
EPAS1	0.507435
KCTD10	0.50738
PPIH	0.507322
SLC24A3	0.507282
DOT1L	0.507281
MDFI	0.507266
ACP1	0.507234
CCNT2	0.507188
CLIC1	0.507083
CMTM7	0.507001
PARVA	0.506995
SLCO3A1	0.506977
LRRC1	0.506787
SERPINB8	0.506737
RSL1D1	0.506588
IKZF5	0.506573
PITPNM2	0.506488
CP	0.506386
PAICS	0.506315
ETFA	0.506281
CCDC28A	0.506261
IFT80	0.506248
ZFP36L1	0.506227
CELSR3	0.506139
HK1	0.506085
PSMA7	0.506084
TSPAN8	0.505951
AHCY	0.505923
BRIP1	0.505913
VPS41	0.505884
FFAR2	0.505847
STXBP6	0.505797
OXSR1	0.505735
TWSG1	0.505634
HUNK	0.5056
GCHFR	0.505572
WDR26	0.505421
CHST8	0.505412
PEMT	0.505376
FANCL	0.505215
SAP30	0.50519
SBNO1	0.505181
ISCA1	0.505137
NICN1	0.505033
WWC1	0.50493
CCDC40	0.50486
THBS2	0.504842
BDP1	0.504808
ANKRD42	0.504788
BRF1	0.504777
LRRC27	0.504696
FBXL5	0.504571
DCLRE1C	0.504564
IMPAD1	0.504517
RSU1	0.504436
SCPEP1	0.50437
CNOT6L	0.504354
ANTXR2	0.504338
NR5A2	0.504326
PTPRR	0.504318
MICALCL	0.504316
ARHGAP9	0.504264
FGFR2	0.504254
PDLIM1	0.504203
SETBP1	0.50418
RNF130	0.504149
MTX1	0.504091
TBKBP1	0.504085
MANSC1	0.504052
CIT	0.503992
DNAJC18	0.503888
WDR73	0.50387
PPM1H	0.503814
PAPD5	0.503776
PPP1R2	0.503685
IMPA2	0.503659
STC2	0.503543
VPS13C	0.503349
BRD3	0.503338
PAFAH1B1	0.503196
LSS	0.503138
NRBP2	0.503097
MORF4L2	0.503083
CRY1	0.503067
PDIA6	0.503066
LYRM5	0.503021
NEB	0.502941
KATNAL1	0.502938
SLMO1	0.502929
SETD5	0.502902
PHB2	0.502836
PTK2	0.502709
TRAK1	0.502691
PLXND1	0.502567
TMC5	0.50255
SOST	0.502455
ANP32B	0.502415
BBS9	0.502329
HECW2	0.502323
ZDHHC14	0.502301
SEC63	0.502285
RAB8B	0.502276
CRYL1	0.502205
ABAT	0.502202
NARF	0.502191
ATF7IP	0.502163
FEM1B	0.502111
RASGRP1	0.502111
MIER1	0.502056
CREB3L1	0.501931
SLC25A1	0.501891
SPCS1	0.501883
CCNDBP1	0.501764
BCR	0.501649
VASH1	0.501632
ATG16L2	0.501489
SLC4A4	0.501479
YES1	0.501463
[truncated: 7,760 more rows]
